# Supplementary material for: Oncology and Pharmacogenomics Insights in Polycystic Ovary Syndrome: An Integrative Analysis
Source: Front Endocrinol (Lausanne). 2020 Oct 26;11:585130. doi: 10.3389/fendo.2020.585130 (PMC7729301; doi:10.3389/fendo.2020.585130)
Supplement: Supplementary file 2 [file Table_1.xlsx]

## Sheet: Hoja1
Supplementary Table 1.Gene sets collection
				Driver Genes
Associated PCOS genes (APG)		Non-associated PCOS genes (NAPG)		Endometrial Cancer		Ovarian Cancer		Breast Cancer
Gene Name	Ensembl ID	Gene Name	Ensembl ID	Gene Name	Ensembl ID	Gene Name	Ensembl ID	Gene Name	Ensembl ID
ACE	ENSG00000159640	AAR2	ENSG00000131043	AKAP9	ENSG00000127914	BRCA1	ENSG00000012048	AKR1C3	ENSG00000196139
ACE2	ENSG00000130234	ABHD15	ENSG00000168792	APC	ENSG00000134982	BRCA2	ENSG00000139618	AKT1	ENSG00000142208
ADAMTS1	ENSG00000154734	ABITRAM	ENSG00000119328	ARHGAP35	ENSG00000160007	CDK12	ENSG00000167258	ARHGAP5	ENSG00000100852
ADIPOQ	ENSG00000181092	ACTL7A	ENSG00000187003	ARID1A	ENSG00000117713	FAM86B2	ENSG00000145002	ARID1A	ENSG00000117713
ADRB2	ENSG00000169252	ADPRHL1	ENSG00000153531	ARID5B	ENSG00000150347	FAT3	ENSG00000165323	BAX	ENSG00000087088
ADRB3	ENSG00000188778	AJM1	ENSG00000232434	ATF7IP	ENSG00000171681	NF1	ENSG00000196712	CBFB	ENSG00000067955
AKR1C3	ENSG00000196139	ANKAR	ENSG00000151687	ATM	ENSG00000149311	RB1	ENSG00000139687	CDH1	ENSG00000039068
AKT2	ENSG00000105221	ANKRD13B	ENSG00000198720	BCOR	ENSG00000183337	SON	ENSG00000159140	CDKN1B	ENSG00000111276
AMH	ENSG00000104899	ARGFX	ENSG00000186103	CCDC73	ENSG00000186714	TP53	ENSG00000141510	CTCF	ENSG00000102974
AMHR2	ENSG00000135409	ARMCX3	ENSG00000102401	CCND1	ENSG00000110092			ERBB2	ENSG00000141736
ANGPT1	ENSG00000154188	ARMH1	ENSG00000198520	CDK5RAP2	ENSG00000136861			ESR1	ENSG00000091831
AOPEP	ENSG00000148120	ARMH3	ENSG00000120029	CFAP58	ENSG00000120051			FAM157B	ENSG00000233013
APLN	ENSG00000171388	ARSK	ENSG00000164291	CHD4	ENSG00000111642			FGFR2	ENSG00000066468
APOA1	ENSG00000118137	ASB15	ENSG00000146809	CTCF	ENSG00000102974			FLT3LG	ENSG00000090554
APOC1	ENSG00000130208	ATP5MPL	ENSG00000156411	CTNNB1	ENSG00000168036			FOXA1	ENSG00000129514
APOE	ENSG00000130203	ATP6V1E2	ENSG00000250565	CUX1	ENSG00000257923			GATA3	ENSG00000107485
AQP7	ENSG00000165269	BEND3	ENSG00000178409	DICER1	ENSG00000100697			GPRIN2	ENSG00000204175
AQP8	ENSG00000103375	BTBD19	ENSG00000222009	EPS8	ENSG00000151491			GPS2	ENSG00000132522
AQP9	ENSG00000103569	BTNL8	ENSG00000113303	ESR1	ENSG00000091831			HS6ST1	ENSG00000136720
AR	ENSG00000169083	C16orf58	ENSG00000140688	ESRP1	ENSG00000104413			KDM6A	ENSG00000147050
ARL14EP	ENSG00000152219	C17orf75	ENSG00000108666	FBXW7	ENSG00000109670			KMT2C	ENSG00000055609
AZGP1	ENSG00000160862	C1orf194	ENSG00000179902	FGFR2	ENSG00000125798			KRAS	ENSG00000133703
BDNF	ENSG00000176697	C1orf216	ENSG00000142686	FOXA2	ENSG00000066468			LRRC37A3	ENSG00000176809
BGLAP	ENSG00000242252	C1orf74	ENSG00000162757	KRAS	ENSG00000133703			MAP2K4	ENSG00000065559
BMP15	ENSG00000130385	C2CD4C	ENSG00000183186	LAMA2	ENSG00000196569			MAP3K1	ENSG00000095015
BMP6	ENSG00000153162	C2orf49	ENSG00000135974	MSH6	ENSG00000116062			MB21D2	ENSG00000180611
BMPR2	ENSG00000204217	C2orf70	ENSG00000173557	NFE2L2	ENSG00000116044			MYB	ENSG00000118513
C3	ENSG00000125730	C4orf19	ENSG00000154274	PIK3CA	ENSG00000121879			NCOR1	ENSG00000141027
CALM1	ENSG00000198668	C7orf25	ENSG00000136197	PIK3R1	ENSG00000145675			NF1	ENSG00000196712
CAPN10	ENSG00000142330	C9orf129	ENSG00000204352	POLE	ENSG00000177084			NOTCH2	ENSG00000134250
CCK	ENSG00000187094	C9orf57	ENSG00000204669	PPP2R1A	ENSG00000105568			NUP93	ENSG00000102900
CCL2	ENSG00000108691	CAMTA2	ENSG00000108509	PTEN	ENSG00000171862			PIK3CA	ENSG00000121879
CCN2	ENSG00000118523	CARD19	ENSG00000165233	RASA1	ENSG00000145715			PTEN	ENSG00000171862
CD28	ENSG00000178562	CCDC107	ENSG00000159884	RB1	ENSG00000139687			RARS2	ENSG00000146282
CD36	ENSG00000135218	CCDC182	ENSG00000166329	RBBP6	ENSG00000122257			RB1	ENSG00000139687
CD4	ENSG00000010610	CCDC71L	ENSG00000253276	RBMX	ENSG00000147274			RUNX1	ENSG00000159216
CD40LG	ENSG00000102245	CCSER1	ENSG00000184305	ROCK2	ENSG00000134318			SF3B1	ENSG00000115524
CDC6	ENSG00000094804	CD164L2	ENSG00000174950	RPL22	ENSG00000116251			SPEN	ENSG00000065526
CDK2	ENSG00000123374	CFAP36	ENSG00000163001	RRAS2	ENSG00000133818			TBL1XR1	ENSG00000177565
CEBPB	ENSG00000172216	CHTF8	ENSG00000168802	SMTNL2	ENSG00000188176			TBX3	ENSG00000135111
CFTR	ENSG00000001626	CIR1	ENSG00000138433	SOX17	ENSG00000164736			TP53	ENSG00000141510
CHI3L1	ENSG00000133048	COMMD2	ENSG00000114744	SPOP	ENSG00000121067			ZFP36L1	ENSG00000185650
COMT	ENSG00000093010	CYHR1	ENSG00000187954	TLE1	ENSG00000196781
CRH	ENSG00000147571	CYREN	ENSG00000122783	TP53	ENSG00000141510
CRP	ENSG00000132693	CYSRT1	ENSG00000197191	U2AF1	ENSG00000160201
CXCL8	ENSG00000169429	DBR1	ENSG00000138231	ZC3H13	ENSG00000123200
CYP11A1	ENSG00000140459	DCAF11	ENSG00000100897	ZFHX3	ENSG00000140836
CYP17A1	ENSG00000148795	DDX42	ENSG00000198231
CYP19A1	ENSG00000137869	DENND2C	ENSG00000175984
CYP1A1	ENSG00000140465	DHRS13	ENSG00000167536
CYP1B1	ENSG00000138061	DOLK	ENSG00000175283
CYP21A2	ENSG00000231852	DUS3L	ENSG00000141994
CYP3A7	ENSG00000160870	DUSP11	ENSG00000144048
DENND1A	ENSG00000119522	DYNC1LI1	ENSG00000144635
DPP4	ENSG00000197635	EEF1AKMT3	ENSG00000123427
EDN1	ENSG00000078401	EFCAB12	ENSG00000172771
EGFR	ENSG00000146648	EMC2	ENSG00000104412
EPHX1	ENSG00000143819	EMC3	ENSG00000125037
ERBB2	ENSG00000141736	ENTR1	ENSG00000165689
ERBB3	ENSG00000065361	EP400P1	ENSG00000185684
ERBB4	ENSG00000178568	ERICH4	ENSG00000204978
ESR1	ENSG00000091831	ESPNL	ENSG00000144488
ESR2	ENSG00000140009	EXD3	ENSG00000187609
F13A1	ENSG00000124491	FAM122A	ENSG00000187866
FABP4	ENSG00000170323	FAM151B	ENSG00000152380
FANCC	ENSG00000158169	FAM173A	ENSG00000103254
FBN3	ENSG00000142449	FAM180A	ENSG00000189320
FBP1	ENSG00000165140	FAM181A	ENSG00000140067
FDFT1	ENSG00000079459	FAM216A	ENSG00000204856
FEM1A	ENSG00000141965	FAM221B	ENSG00000204930
FEM1B	ENSG00000169018	FAM241A	ENSG00000174749
FGF2	ENSG00000138685	FAM71C	ENSG00000180219
FKBP4	ENSG00000004478	FAM98B	ENSG00000171262
FOS	ENSG00000170345	FANCD2OS	ENSG00000163705
FOXO1	ENSG00000150907	FAR1	ENSG00000197601
FOXO3	ENSG00000118689	FASTKD1	ENSG00000138399
FSHB	ENSG00000131808	FAU	ENSG00000149806
FSHR	ENSG00000170820	FBRS	ENSG00000156860
FST	ENSG00000134363	FBXO30	ENSG00000118496
FTO	ENSG00000140718	FSCN3	ENSG00000106328
GAB1	ENSG00000109458	GALNT11	ENSG00000178234
GATA4	ENSG00000136574	GATB	ENSG00000059691
GATA6	ENSG00000141448	GCC1	ENSG00000179562
GDF9	ENSG00000164404	GLB1L	ENSG00000163521
GH1	ENSG00000259384	GPATCH2L	ENSG00000089916
GHRH	ENSG00000118702	GPN2	ENSG00000142751
GHSR	ENSG00000121853	GPR21	ENSG00000188394
GIP	ENSG00000159224	GTF3C6	ENSG00000155115
GLP1R	ENSG00000112164	H1FX	ENSG00000184897
GNRH1	ENSG00000147437	HEATR4	ENSG00000187105
GNRHR	ENSG00000109163	HECTD4	ENSG00000173064
GPER1	ENSG00000164850	HIGD1B	ENSG00000131097
GREM1	ENSG00000166923	HS3ST6	ENSG00000162040
GRN	ENSG00000030582	HSD11B1L	ENSG00000167733
GSK3B	ENSG00000082701	ICE2	ENSG00000128915
GTF2A1L	ENSG00000242441	IFI27L2	ENSG00000119632
H6PD	ENSG00000049239	IKBIP	ENSG00000166130
HAMP	ENSG00000105697	IKZF5	ENSG00000095574
HHEX	ENSG00000152804	INTS14	ENSG00000138614
HMGA2	ENSG00000149948	INTS9	ENSG00000104299
HMGB1	ENSG00000189403	IQCA1	ENSG00000132321
HMGCR	ENSG00000113161	IZUMO2	ENSG00000161652
HMOX1	ENSG00000100292	KCTD5	ENSG00000167977
HNF1A	ENSG00000135100	KDF1	ENSG00000175707
HP	ENSG00000257017	KIR3DX1	ENSG00000104970
HSD11B1	ENSG00000117594	KLHL28	ENSG00000179454
HSD11B2	ENSG00000176387	KLHL40	ENSG00000157119
HSD17B1	ENSG00000108786	KNOP1	ENSG00000103550
HSD17B6	ENSG00000025423	KREMEN2	ENSG00000131650
HSD3B2	ENSG00000203859	KRTCAP3	ENSG00000157992
ICAM1	ENSG00000090339	LARP1B	ENSG00000138709
IGF1	ENSG00000017427	LCA5L	ENSG00000157578
IGF1R	ENSG00000140443	LINC01620	ENSG00000168746
IGF2	ENSG00000167244	LINGO3	ENSG00000220008
IGFBP1	ENSG00000146678	LINGO4	ENSG00000213171
IGFBP3	ENSG00000146674	LRCH4	ENSG00000077454
IGFBP4	ENSG00000141753	LRIF1	ENSG00000121931
IKZF3	ENSG00000161405	LRRC43	ENSG00000158113
IL10	ENSG00000136634	LRRC75A	ENSG00000181350
IL13	ENSG00000169194	LSG1	ENSG00000041802
IL18	ENSG00000150782	LYPLA2	ENSG00000011009
IL1A	ENSG00000115008	MAP11	ENSG00000146826
IL1B	ENSG00000125538	MAP3K19	ENSG00000176601
IL1R1	ENSG00000115594	MAP3K7CL	ENSG00000156265
IL4	ENSG00000113520	MAP7D2	ENSG00000184368
IL5	ENSG00000113525	MBD3L1	ENSG00000170948
IL6	ENSG00000136244	MEAK7	ENSG00000140950
INHA	ENSG00000123999	METTL18	ENSG00000171806
INS	ENSG00000254647	MFSD10	ENSG00000109736
INSL3	ENSG00000248099	MSANTD1	ENSG00000188981
INSR	ENSG00000171105	MTFR1L	ENSG00000117640
IRF1	ENSG00000125347	MXD4	ENSG00000123933
IRS1	ENSG00000169047	NAP1L3	ENSG00000186310
IRS2	ENSG00000185950	NAT16	ENSG00000167011
ITLN1	ENSG00000179914	NCDN	ENSG00000020129
JAK2	ENSG00000096968	NFKBID	ENSG00000167604
KCNA4	ENSG00000182255	NIP7	ENSG00000132603
KCNJ11	ENSG00000187486	NKAPD1	ENSG00000150776
KHDRBS3	ENSG00000131773	NMRK2	ENSG00000077009
KISS1	ENSG00000170498	NOL11	ENSG00000130935
KITLG	ENSG00000049130	NOXRED1	ENSG00000165555
KLF4	ENSG00000136826	NPAS1	ENSG00000130751
KLK3	ENSG00000142515	NSRP1	ENSG00000126653
KRR1	ENSG00000111615	NSUN5	ENSG00000130305
LCN2	ENSG00000148346	OBSCN-AS1	ENSG00000162913
LEP	ENSG00000174697	OPALIN	ENSG00000197430
LEPR	ENSG00000116678	OXLD1	ENSG00000204237
LGALS3	ENSG00000131981	OXSR1	ENSG00000172939
LHCGR	ENSG00000138039	PCDHB13	ENSG00000187372
LHX2	ENSG00000106689	PCID2	ENSG00000126226
LIF	ENSG00000128342	PCMTD2	ENSG00000203880
LIPE	ENSG00000079435	PCYOX1	ENSG00000116005
LMNA	ENSG00000160789	PHF24	ENSG00000122733
LOX	ENSG00000113083	PHPT1	ENSG00000054148
LPA	ENSG00000198670	PIGS	ENSG00000087111
LPIN1	ENSG00000134324	PLAC8L1	ENSG00000173261
LPP	ENSG00000145012	PLEKHB2	ENSG00000115762
LYN	ENSG00000254087	PLEKHJ1	ENSG00000104886
MAP3K4	ENSG00000085511	PLEKHM2	ENSG00000116786
MAPK1	ENSG00000100030	PNMA5	ENSG00000198883
MAPK3	ENSG00000102882	PPP1R12C	ENSG00000125503
MAPRE1	ENSG00000101367	PPP1R17	ENSG00000106341
MC4R	ENSG00000166603	PPP1R27	ENSG00000182676
MED1	ENSG00000125686	PPP1R32	ENSG00000162148
MEP1A	ENSG00000112818	PROSER3	ENSG00000167595
MMP14	ENSG00000157227	PRR12	ENSG00000126464
MMP2	ENSG00000087245	PRR14L	ENSG00000183530
MMP9	ENSG00000100985	PRR22	ENSG00000212123
MMRN1	ENSG00000138722	PRR32	ENSG00000183631
MSTN	ENSG00000138379	RAB2B	ENSG00000129472
MTHFR	ENSG00000177000	RAB40A	ENSG00000172476
MTNR1B	ENSG00000134640	RAB42	ENSG00000188060
MTOR	ENSG00000198793	RAB9B	ENSG00000123570
MTR	ENSG00000116984	RABEP2	ENSG00000177548
NAMPT	ENSG00000105835	RBBP9	ENSG00000089050
NCOR1	ENSG00000141027	RBM14	ENSG00000239306
NEIL2	ENSG00000154328	RC3H2	ENSG00000056586
NGF	ENSG00000134259	RFESD	ENSG00000175449
NOC2L	ENSG00000188976	RIBC1	ENSG00000158423
NPY	ENSG00000122585	RIMKLA	ENSG00000177181
NR1D1	ENSG00000126368	RPUSD1	ENSG00000007376
NR3C1	ENSG00000113580	RRP36	ENSG00000124541
NRG1	ENSG00000157168	RSRC2	ENSG00000111011
PAEP	ENSG00000122133	SAAL1	ENSG00000166788
PAPPA	ENSG00000182752	SDR39U1	ENSG00000100445
PCSK9	ENSG00000169174	SELENOO	ENSG00000073169
PDLIM4	ENSG00000131435	SEPTIN1	ENSG00000180096
PEA15	ENSG00000162734	SERINC2	ENSG00000168528
PGR	ENSG00000082175	SERTM1	ENSG00000180440
PGRMC1	ENSG00000101856	SH2D7	ENSG00000183476
PLA2G7	ENSG00000146070	SH3BGRL3	ENSG00000142669
PLAT	ENSG00000104368	SH3D21	ENSG00000214193
PLG	ENSG00000122194	SKOR1	ENSG00000188779
PLGRKT	ENSG00000107020	SLAIN1	ENSG00000139737
PLIN1	ENSG00000166819	SLC35E3	ENSG00000175782
PLTP	ENSG00000100979	SLC35F6	ENSG00000213699
PON1	ENSG00000005421	SLC35G2	ENSG00000168917
PPARA	ENSG00000186951	SLC49A3	ENSG00000169026
PPARG	ENSG00000132170	SLC4A8	ENSG00000050438
PPARGC1A	ENSG00000109819	SMIM4	ENSG00000168273
PRDX4	ENSG00000123131	SMIM5	ENSG00000204323
PRL	ENSG00000172179	SMPDL3A	ENSG00000172594
PTCH1	ENSG00000185920	SMR3B	ENSG00000171201
PTEN	ENSG00000171862	SMTNL2	ENSG00000188176
PTGS2	ENSG00000073756	SNRPB2	ENSG00000125870
PYY	ENSG00000131096	SOWAHC	ENSG00000198142
RAB5B	ENSG00000111540	SPDYE4	ENSG00000183318
RAC1	ENSG00000136238	SPIN4	ENSG00000186767
RAD50	ENSG00000113522	SPINDOC	ENSG00000168005
RAD54B	ENSG00000197275	SPIRE2	ENSG00000204991
RARA	ENSG00000131759	SPSB2	ENSG00000111671
RARRES2	ENSG00000106538	SREK1	ENSG00000153914
RBM45	ENSG00000155636	SRSF11	ENSG00000116754
RBP4	ENSG00000138207	SS18L2	ENSG00000008324
REN	ENSG00000143839	STBD1	ENSG00000118804
RETN	ENSG00000104918	STK16	ENSG00000115661
RPS26	ENSG00000197728	STUM	ENSG00000203685
SERPINA12	ENSG00000165953	SULT1C4	ENSG00000198075
SERPINE1	ENSG00000106366	SYNDIG1L	ENSG00000183379
SERPINF1	ENSG00000132386	SYNGR3	ENSG00000127561
SGTA	ENSG00000104969	TAF1D	ENSG00000166012
SHBG	ENSG00000129214	TCF23	ENSG00000163792
SIRT1	ENSG00000096717	TCTEX1D4	ENSG00000188396
SLC2A4	ENSG00000181856	TEX2	ENSG00000136478
SLPI	ENSG00000124107	TEX36	ENSG00000175018
SMAD3	ENSG00000166949	THAP9	ENSG00000168152
SMAD7	ENSG00000101665	TM2D2	ENSG00000169490
SORBS1	ENSG00000095637	TM2D3	ENSG00000184277
SPP1	ENSG00000118785	TMEM147	ENSG00000105677
SRD5A1	ENSG00000145545	TMEM214	ENSG00000119777
SRD5A2	ENSG00000277893	TMEM238	ENSG00000233493
SREBF1	ENSG00000072310	TMEM239	ENSG00000198326
SST	ENSG00000157005	TMEM246	ENSG00000165152
STAR	ENSG00000147465	TMEM254	ENSG00000133678
STAT3	ENSG00000168610	TMEM263	ENSG00000151135
STK11	ENSG00000118046	TMEM267	ENSG00000151881
STON1-GTF2A1L	ENSG00000068781	TMEM52	ENSG00000178821
SULT2A1	ENSG00000105398	TMEM61	ENSG00000143001
SUOX	ENSG00000139531	TMPPE	ENSG00000188167
TCF7L2	ENSG00000148737	TSPAN14	ENSG00000108219
TGFBR2	ENSG00000163513	TSPAN3	ENSG00000140391
TGFBR3	ENSG00000069702	TTLL9	ENSG00000131044
THADA	ENSG00000115970	TULP2	ENSG00000104804
TIMP1	ENSG00000102265	UBA3	ENSG00000144744
TLR2	ENSG00000137462	UBAC1	ENSG00000130560
TLR4	ENSG00000136869	UBALD1	ENSG00000153443
TNF	ENSG00000232810	UBE2D4	ENSG00000078967
TNFRSF11B	ENSG00000164761	UBE3D	ENSG00000118420
TNFRSF1B	ENSG00000028137	UNC50	ENSG00000115446
TOX3	ENSG00000103460	VCPKMT	ENSG00000100483
TP53	ENSG00000141510	VSTM2L	ENSG00000132821
TPO	ENSG00000115705	WBP1	ENSG00000239779
UCP2	ENSG00000175567	WDR18	ENSG00000065268
VCAM1	ENSG00000162692	WDR54	ENSG00000005448
VDR	ENSG00000111424	WDR91	ENSG00000105875
VEGFA	ENSG00000112715	WFDC10B	ENSG00000182931
VEGFB	ENSG00000173511	WFIKKN2	ENSG00000173714
VWF	ENSG00000110799	WRAP73	ENSG00000116213
WT1	ENSG00000184937	XRRA1	ENSG00000166435
XBP1	ENSG00000100219	ZACN	ENSG00000186919
YAP1	ENSG00000137693	ZBED1	ENSG00000214717
ZBTB16	ENSG00000109906	ZBED3	ENSG00000132846
ZFP36L2	ENSG00000152518	ZBTB11	ENSG00000066422
ZNF217	ENSG00000171940	ZC3HAV1L	ENSG00000146858
		ZCCHC9	ENSG00000131732
		ZDHHC12	ENSG00000160446
		ZFP28	ENSG00000196867
		ZFP3	ENSG00000180787
		ZKSCAN7	ENSG00000196345
		ZNF141	ENSG00000131127
		ZNF18	ENSG00000154957
		ZNF211	ENSG00000121417
		ZNF219	ENSG00000165804
		ZNF256	ENSG00000152454
		ZNF296	ENSG00000170684
		ZNF345	ENSG00000251247
		ZNF354C	ENSG00000177932
		ZNF394	ENSG00000160908
		ZNF416	ENSG00000083817
		ZNF425	ENSG00000204947
		ZNF44	ENSG00000197857
		ZNF449	ENSG00000173275
		ZNF471	ENSG00000196263
		ZNF484	ENSG00000127081
		ZNF500	ENSG00000103199
		ZNF511	ENSG00000198546
		ZNF530	ENSG00000183647
		ZNF547	ENSG00000152433
		ZNF551	ENSG00000204519
		ZNF593	ENSG00000142684
		ZNF710	ENSG00000140548
		ZNF713	ENSG00000178665
		ZNF749	ENSG00000186230
		ZSCAN1	ENSG00000152467
		ZSCAN22	ENSG00000182318
		ZSCAN30	ENSG00000186814
		ZSCAN5C	ENSG00000204532
		ZSWIM3	ENSG00000132801
		ZSWIM8	ENSG00000214655
		ZXDA	ENSG00000198205

## Sheet: Hoja2
Supplementary Table 2. Enrichment analysis of biological processes in 264 genes using g:Profiler
source	term_name	term_id	adjusted_p_value	negative_log10_of_adjusted_p_value	term_size	query_size	intersection_size	effective_domain_size	intersections
GO:BP	response to endogenous stimulus	GO:0009719	8.85e-62	61.053	1758	262	134	17906	ENSG00000138039	ENSG00000170820	ENSG00000111424	ENSG00000091831	ENSG00000132170	ENSG00000109163	ENSG00000082175	ENSG00000169083	ENSG00000113580	ENSG00000137693	ENSG00000178568	ENSG00000152518	ENSG00000131808	ENSG00000140009	ENSG00000171105	ENSG00000164404	ENSG00000136574	ENSG00000185920	ENSG00000096968	ENSG00000141736	ENSG00000131759	ENSG00000126368	ENSG00000125686	ENSG00000094804	ENSG00000104899	ENSG00000254647	ENSG00000232810	ENSG00000174697	ENSG00000136244	ENSG00000140459	ENSG00000185950	ENSG00000112164	ENSG00000105835	ENSG00000134363	ENSG00000147465	ENSG00000118689	ENSG00000181856	ENSG00000102265	ENSG00000010610	ENSG00000125538	ENSG00000138379
GO:BP	response to organic substance	GO:0010033	3.71e-61	60.4312	3421	262	175	17906	ENSG00000138039	ENSG00000170820	ENSG00000111424	ENSG00000091831	ENSG00000132170	ENSG00000109163	ENSG00000082175	ENSG00000169083	ENSG00000113161	ENSG00000113580	ENSG00000137693	ENSG00000178568	ENSG00000125347	ENSG00000152518	ENSG00000131808	ENSG00000140009	ENSG00000171105	ENSG00000164404	ENSG00000169194	ENSG00000136574	ENSG00000113520	ENSG00000113525	ENSG00000185920	ENSG00000096968	ENSG00000141736	ENSG00000131759	ENSG00000126368	ENSG00000125686	ENSG00000094804	ENSG00000104899	ENSG00000254647	ENSG00000232810	ENSG00000174697	ENSG00000136244	ENSG00000140459	ENSG00000138207	ENSG00000106366	ENSG00000185950	ENSG00000112164	ENSG00000105835	ENSG00000134363
GO:BP	response to oxygen-containing compound	GO:1901700	1.31e-60	59.8812	1746	262	132	17906	ENSG00000138039	ENSG00000111424	ENSG00000091831	ENSG00000132170	ENSG00000109163	ENSG00000169083	ENSG00000113161	ENSG00000113580	ENSG00000137693	ENSG00000158169	ENSG00000171105	ENSG00000169194	ENSG00000136574	ENSG00000123374	ENSG00000185920	ENSG00000096968	ENSG00000131759	ENSG00000126368	ENSG00000125686	ENSG00000094804	ENSG00000254647	ENSG00000232810	ENSG00000174697	ENSG00000136244	ENSG00000140459	ENSG00000138207	ENSG00000106366	ENSG00000185950	ENSG00000112164	ENSG00000105835	ENSG00000147465	ENSG00000118689	ENSG00000181856	ENSG00000102265	ENSG00000010610	ENSG00000125538	ENSG00000138379	ENSG00000177000	ENSG00000166603	ENSG00000132386	ENSG00000257017
GO:BP	cellular response to chemical stimulus	GO:0070887	5.97e-56	55.2243	3418	262	169	17906	ENSG00000138039	ENSG00000170820	ENSG00000111424	ENSG00000091831	ENSG00000132170	ENSG00000137869	ENSG00000197635	ENSG00000109163	ENSG00000082175	ENSG00000169083	ENSG00000113161	ENSG00000113580	ENSG00000137693	ENSG00000178568	ENSG00000125347	ENSG00000152518	ENSG00000131808	ENSG00000140009	ENSG00000158169	ENSG00000165140	ENSG00000171105	ENSG00000149948	ENSG00000164404	ENSG00000169194	ENSG00000136574	ENSG00000123374	ENSG00000113520	ENSG00000113525	ENSG00000185920	ENSG00000096968	ENSG00000141736	ENSG00000131759	ENSG00000126368	ENSG00000125686	ENSG00000094804	ENSG00000104899	ENSG00000254647	ENSG00000232810	ENSG00000174697	ENSG00000136244	ENSG00000140459
GO:BP	regulation of cell population proliferation	GO:0042127	8.31e-56	55.0804	1749	262	127	17906	ENSG00000111424	ENSG00000091831	ENSG00000132170	ENSG00000197635	ENSG00000082175	ENSG00000169083	ENSG00000113161	ENSG00000065361	ENSG00000137693	ENSG00000178568	ENSG00000125347	ENSG00000131808	ENSG00000106689	ENSG00000171105	ENSG00000149948	ENSG00000164404	ENSG00000161405	ENSG00000109906	ENSG00000169194	ENSG00000123374	ENSG00000113520	ENSG00000113525	ENSG00000185920	ENSG00000096968	ENSG00000141736	ENSG00000131759	ENSG00000126368	ENSG00000125686	ENSG00000094804	ENSG00000254647	ENSG00000232810	ENSG00000174697	ENSG00000136244	ENSG00000138207	ENSG00000185950	ENSG00000160862	ENSG00000105835	ENSG00000122194	ENSG00000118689	ENSG00000123999	ENSG00000102265
GO:BP	cell population proliferation	GO:0008283	1.51e-55	54.8214	2038	262	135	17906	ENSG00000170820	ENSG00000111424	ENSG00000091831	ENSG00000132170	ENSG00000197635	ENSG00000082175	ENSG00000169083	ENSG00000113161	ENSG00000065361	ENSG00000137693	ENSG00000178568	ENSG00000125347	ENSG00000131808	ENSG00000106689	ENSG00000171105	ENSG00000149948	ENSG00000164404	ENSG00000161405	ENSG00000109906	ENSG00000169194	ENSG00000123374	ENSG00000113520	ENSG00000113525	ENSG00000185920	ENSG00000096968	ENSG00000141736	ENSG00000131759	ENSG00000126368	ENSG00000125686	ENSG00000094804	ENSG00000254647	ENSG00000232810	ENSG00000174697	ENSG00000136244	ENSG00000138207	ENSG00000185950	ENSG00000160862	ENSG00000105835	ENSG00000134363	ENSG00000122194	ENSG00000118689
GO:BP	cellular response to endogenous stimulus	GO:0071495	2.2e-54	53.6567	1480	262	117	17906	ENSG00000138039	ENSG00000170820	ENSG00000111424	ENSG00000091831	ENSG00000132170	ENSG00000109163	ENSG00000082175	ENSG00000169083	ENSG00000113580	ENSG00000137693	ENSG00000178568	ENSG00000152518	ENSG00000131808	ENSG00000140009	ENSG00000171105	ENSG00000164404	ENSG00000136574	ENSG00000096968	ENSG00000141736	ENSG00000131759	ENSG00000126368	ENSG00000125686	ENSG00000094804	ENSG00000104899	ENSG00000254647	ENSG00000232810	ENSG00000174697	ENSG00000140459	ENSG00000185950	ENSG00000112164	ENSG00000105835	ENSG00000134363	ENSG00000147465	ENSG00000118689	ENSG00000181856	ENSG00000125538	ENSG00000138379	ENSG00000132386	ENSG00000171388	ENSG00000165953	ENSG00000242252
GO:BP	response to chemical	GO:0042221	2.46e-54	53.609	4897	262	195	17906	ENSG00000138039	ENSG00000170820	ENSG00000111424	ENSG00000091831	ENSG00000132170	ENSG00000137869	ENSG00000197635	ENSG00000109163	ENSG00000082175	ENSG00000169083	ENSG00000113161	ENSG00000113580	ENSG00000137693	ENSG00000178568	ENSG00000125347	ENSG00000152518	ENSG00000131808	ENSG00000140009	ENSG00000106689	ENSG00000158169	ENSG00000165140	ENSG00000171105	ENSG00000149948	ENSG00000164404	ENSG00000169194	ENSG00000136574	ENSG00000123374	ENSG00000113520	ENSG00000113525	ENSG00000185920	ENSG00000107020	ENSG00000096968	ENSG00000141736	ENSG00000131759	ENSG00000126368	ENSG00000125686	ENSG00000094804	ENSG00000104899	ENSG00000254647	ENSG00000232810	ENSG00000174697
GO:BP	cellular response to organic substance	GO:0071310	4.45e-54	53.3512	2813	262	153	17906	ENSG00000138039	ENSG00000170820	ENSG00000111424	ENSG00000091831	ENSG00000132170	ENSG00000109163	ENSG00000082175	ENSG00000169083	ENSG00000113161	ENSG00000113580	ENSG00000137693	ENSG00000178568	ENSG00000125347	ENSG00000152518	ENSG00000131808	ENSG00000140009	ENSG00000171105	ENSG00000164404	ENSG00000169194	ENSG00000136574	ENSG00000113520	ENSG00000113525	ENSG00000185920	ENSG00000096968	ENSG00000141736	ENSG00000131759	ENSG00000126368	ENSG00000125686	ENSG00000094804	ENSG00000104899	ENSG00000254647	ENSG00000232810	ENSG00000174697	ENSG00000136244	ENSG00000140459	ENSG00000106366	ENSG00000185950	ENSG00000112164	ENSG00000105835	ENSG00000134363	ENSG00000115594
GO:BP	response to hormone	GO:0009725	1.54e-52	51.8131	1024	262	99	17906	ENSG00000138039	ENSG00000170820	ENSG00000111424	ENSG00000091831	ENSG00000132170	ENSG00000109163	ENSG00000082175	ENSG00000169083	ENSG00000113580	ENSG00000137693	ENSG00000152518	ENSG00000131808	ENSG00000140009	ENSG00000171105	ENSG00000185920	ENSG00000096968	ENSG00000131759	ENSG00000126368	ENSG00000125686	ENSG00000094804	ENSG00000254647	ENSG00000232810	ENSG00000174697	ENSG00000136244	ENSG00000140459	ENSG00000185950	ENSG00000112164	ENSG00000147465	ENSG00000118689	ENSG00000181856	ENSG00000102265	ENSG00000010610	ENSG00000125538	ENSG00000138379	ENSG00000166603	ENSG00000132386	ENSG00000165953	ENSG00000242252	ENSG00000198793	ENSG00000113083	ENSG00000073756
GO:BP	cellular response to oxygen-containing compound	GO:1901701	6.95e-49	48.1581	1235	262	103	17906	ENSG00000138039	ENSG00000111424	ENSG00000091831	ENSG00000132170	ENSG00000109163	ENSG00000169083	ENSG00000113161	ENSG00000113580	ENSG00000137693	ENSG00000158169	ENSG00000171105	ENSG00000136574	ENSG00000123374	ENSG00000185920	ENSG00000096968	ENSG00000131759	ENSG00000126368	ENSG00000125686	ENSG00000094804	ENSG00000254647	ENSG00000232810	ENSG00000174697	ENSG00000136244	ENSG00000140459	ENSG00000106366	ENSG00000185950	ENSG00000112164	ENSG00000105835	ENSG00000147465	ENSG00000118689	ENSG00000181856	ENSG00000125538	ENSG00000138379	ENSG00000132386	ENSG00000165953	ENSG00000242252	ENSG00000001626	ENSG00000198793	ENSG00000073756	ENSG00000106538	ENSG00000150782
GO:BP	regulation of multicellular organismal process	GO:0051239	7.76e-49	48.1104	3356	262	159	17906	ENSG00000170820	ENSG00000111424	ENSG00000091831	ENSG00000132170	ENSG00000169083	ENSG00000113161	ENSG00000065361	ENSG00000137693	ENSG00000178568	ENSG00000125347	ENSG00000152518	ENSG00000131808	ENSG00000106689	ENSG00000171105	ENSG00000149948	ENSG00000164404	ENSG00000161405	ENSG00000109906	ENSG00000169194	ENSG00000136574	ENSG00000113520	ENSG00000113525	ENSG00000185920	ENSG00000096968	ENSG00000125730	ENSG00000141736	ENSG00000131759	ENSG00000126368	ENSG00000125686	ENSG00000104899	ENSG00000254647	ENSG00000232810	ENSG00000174697	ENSG00000136244	ENSG00000138207	ENSG00000106366	ENSG00000112164	ENSG00000134363	ENSG00000115594	ENSG00000122194	ENSG00000147465
GO:BP	response to lipid	GO:0033993	4.23e-46	45.3737	956	262	90	17906	ENSG00000170820	ENSG00000111424	ENSG00000091831	ENSG00000132170	ENSG00000082175	ENSG00000169083	ENSG00000113580	ENSG00000137693	ENSG00000152518	ENSG00000140009	ENSG00000169194	ENSG00000136574	ENSG00000185920	ENSG00000096968	ENSG00000131759	ENSG00000126368	ENSG00000125686	ENSG00000232810	ENSG00000174697	ENSG00000136244	ENSG00000138207	ENSG00000106366	ENSG00000147465	ENSG00000118689	ENSG00000010610	ENSG00000125538	ENSG00000138379	ENSG00000132386	ENSG00000242252	ENSG00000001626	ENSG00000113083	ENSG00000073756	ENSG00000150782	ENSG00000148346	ENSG00000090339	ENSG00000096717	ENSG00000109819	ENSG00000171862	ENSG00000108691	ENSG00000005421	ENSG00000169047
GO:BP	regulation of localization	GO:0032879	1.16e-45	44.9372	2942	262	146	17906	ENSG00000132170	ENSG00000137869	ENSG00000197635	ENSG00000169083	ENSG00000113161	ENSG00000065361	ENSG00000115970	ENSG00000178568	ENSG00000111540	ENSG00000131808	ENSG00000182255	ENSG00000171105	ENSG00000068781	ENSG00000164404	ENSG00000101367	ENSG00000169194	ENSG00000136574	ENSG00000113520	ENSG00000113525	ENSG00000185920	ENSG00000096968	ENSG00000125730	ENSG00000141736	ENSG00000126368	ENSG00000254647	ENSG00000232810	ENSG00000174697	ENSG00000136244	ENSG00000138207	ENSG00000106366	ENSG00000185950	ENSG00000112164	ENSG00000115594	ENSG00000118689	ENSG00000181856	ENSG00000123999	ENSG00000102265	ENSG00000010610	ENSG00000125538	ENSG00000140718	ENSG00000138379
GO:BP	regulation of hormone levels	GO:0010817	6.36e-45	44.1964	542	262	71	17906	ENSG00000170820	ENSG00000111424	ENSG00000091831	ENSG00000137869	ENSG00000197635	ENSG00000113161	ENSG00000148120	ENSG00000131808	ENSG00000164404	ENSG00000096968	ENSG00000126368	ENSG00000125686	ENSG00000254647	ENSG00000232810	ENSG00000174697	ENSG00000136244	ENSG00000140459	ENSG00000138207	ENSG00000185950	ENSG00000112164	ENSG00000147465	ENSG00000108786	ENSG00000123999	ENSG00000125538	ENSG00000166603	ENSG00000171388	ENSG00000118137	ENSG00000115705	ENSG00000148795	ENSG00000001626	ENSG00000148737	ENSG00000104918	ENSG00000117594	ENSG00000134259	ENSG00000109819	ENSG00000169047	ENSG00000142330	ENSG00000143839	ENSG00000140465	ENSG00000078401	ENSG00000231852
GO:BP	positive regulation of multicellular organismal process	GO:0051240	2.45e-44	43.6117	1853	262	117	17906	ENSG00000111424	ENSG00000132170	ENSG00000169083	ENSG00000113161	ENSG00000065361	ENSG00000137693	ENSG00000178568	ENSG00000125347	ENSG00000131808	ENSG00000149948	ENSG00000109906	ENSG00000169194	ENSG00000136574	ENSG00000113520	ENSG00000113525	ENSG00000096968	ENSG00000125730	ENSG00000131759	ENSG00000125686	ENSG00000254647	ENSG00000232810	ENSG00000174697	ENSG00000136244	ENSG00000106366	ENSG00000134363	ENSG00000115594	ENSG00000122194	ENSG00000147465	ENSG00000118689	ENSG00000123999	ENSG00000010610	ENSG00000125538	ENSG00000166603	ENSG00000112715	ENSG00000132386	ENSG00000171388	ENSG00000198793	ENSG00000148737	ENSG00000073756	ENSG00000104918	ENSG00000150782
GO:BP	response to peptide	GO:1901652	1.11e-43	42.9559	545	262	70	17906	ENSG00000138039	ENSG00000132170	ENSG00000109163	ENSG00000171105	ENSG00000096968	ENSG00000094804	ENSG00000254647	ENSG00000174697	ENSG00000140459	ENSG00000185950	ENSG00000112164	ENSG00000105835	ENSG00000147465	ENSG00000118689	ENSG00000181856	ENSG00000102265	ENSG00000125538	ENSG00000138379	ENSG00000166603	ENSG00000165953	ENSG00000242252	ENSG00000198793	ENSG00000073756	ENSG00000106538	ENSG00000104918	ENSG00000146678	ENSG00000090339	ENSG00000096717	ENSG00000171862	ENSG00000100985	ENSG00000169047	ENSG00000135218	ENSG00000142330	ENSG00000172179	ENSG00000169174	ENSG00000078401	ENSG00000017427	ENSG00000136634	ENSG00000181092	ENSG00000168610	ENSG00000169252
GO:BP	animal organ development	GO:0048513	1.5e-43	42.8248	3677	262	159	17906	ENSG00000138039	ENSG00000170820	ENSG00000111424	ENSG00000091831	ENSG00000132170	ENSG00000137869	ENSG00000082175	ENSG00000169083	ENSG00000113161	ENSG00000065361	ENSG00000137693	ENSG00000178568	ENSG00000125347	ENSG00000152518	ENSG00000131808	ENSG00000106689	ENSG00000158169	ENSG00000171105	ENSG00000149948	ENSG00000164404	ENSG00000161405	ENSG00000109906	ENSG00000169194	ENSG00000136574	ENSG00000113520	ENSG00000113525	ENSG00000185920	ENSG00000131435	ENSG00000096968	ENSG00000141736	ENSG00000131759	ENSG00000125686	ENSG00000104899	ENSG00000232810	ENSG00000174697	ENSG00000136244	ENSG00000138207	ENSG00000106366	ENSG00000185950	ENSG00000134363	ENSG00000122194
GO:BP	response to organonitrogen compound	GO:0010243	1.33e-42	41.8754	1085	262	91	17906	ENSG00000138039	ENSG00000132170	ENSG00000109163	ENSG00000171105	ENSG00000096968	ENSG00000094804	ENSG00000254647	ENSG00000232810	ENSG00000174697	ENSG00000136244	ENSG00000140459	ENSG00000185950	ENSG00000112164	ENSG00000105835	ENSG00000147465	ENSG00000118689	ENSG00000181856	ENSG00000102265	ENSG00000125538	ENSG00000138379	ENSG00000177000	ENSG00000162734	ENSG00000166603	ENSG00000165953	ENSG00000242252	ENSG00000001626	ENSG00000198793	ENSG00000073756	ENSG00000106538	ENSG00000104918	ENSG00000146678	ENSG00000090339	ENSG00000096717	ENSG00000109819	ENSG00000171862	ENSG00000100985	ENSG00000169047	ENSG00000135218	ENSG00000142330	ENSG00000172179	ENSG00000143839
GO:BP	positive regulation of cellular metabolic process	GO:0031325	2.44e-42	41.6124	3415	262	152	17906	ENSG00000138039	ENSG00000170820	ENSG00000111424	ENSG00000091831	ENSG00000132170	ENSG00000082175	ENSG00000169083	ENSG00000113161	ENSG00000113580	ENSG00000065361	ENSG00000137693	ENSG00000178568	ENSG00000125347	ENSG00000152518	ENSG00000131808	ENSG00000140009	ENSG00000106689	ENSG00000171105	ENSG00000242441	ENSG00000149948	ENSG00000164404	ENSG00000161405	ENSG00000109906	ENSG00000103460	ENSG00000169194	ENSG00000136574	ENSG00000123374	ENSG00000113520	ENSG00000113522	ENSG00000113525	ENSG00000185920	ENSG00000107020	ENSG00000096968	ENSG00000125730	ENSG00000141736	ENSG00000131759	ENSG00000126368	ENSG00000125686	ENSG00000094804	ENSG00000254647	ENSG00000232810
GO:BP	response to nitrogen compound	GO:1901698	8.08e-42	41.0923	1168	262	93	17906	ENSG00000138039	ENSG00000132170	ENSG00000109163	ENSG00000171105	ENSG00000123374	ENSG00000096968	ENSG00000094804	ENSG00000254647	ENSG00000232810	ENSG00000174697	ENSG00000136244	ENSG00000140459	ENSG00000185950	ENSG00000112164	ENSG00000105835	ENSG00000147465	ENSG00000118689	ENSG00000181856	ENSG00000102265	ENSG00000125538	ENSG00000138379	ENSG00000177000	ENSG00000162734	ENSG00000166603	ENSG00000165953	ENSG00000242252	ENSG00000001626	ENSG00000198793	ENSG00000073756	ENSG00000106538	ENSG00000104918	ENSG00000146678	ENSG00000090339	ENSG00000096717	ENSG00000109819	ENSG00000171862	ENSG00000100985	ENSG00000169047	ENSG00000135218	ENSG00000142330	ENSG00000172179
GO:BP	positive regulation of metabolic process	GO:0009893	4.71e-41	40.3272	3742	262	157	17906	ENSG00000138039	ENSG00000170820	ENSG00000111424	ENSG00000091831	ENSG00000132170	ENSG00000082175	ENSG00000169083	ENSG00000113161	ENSG00000113580	ENSG00000065361	ENSG00000137693	ENSG00000178568	ENSG00000125347	ENSG00000152518	ENSG00000131808	ENSG00000140009	ENSG00000106689	ENSG00000171105	ENSG00000242441	ENSG00000149948	ENSG00000164404	ENSG00000161405	ENSG00000109906	ENSG00000103460	ENSG00000169194	ENSG00000136574	ENSG00000123374	ENSG00000113520	ENSG00000113522	ENSG00000113525	ENSG00000185920	ENSG00000107020	ENSG00000096968	ENSG00000125730	ENSG00000141736	ENSG00000131759	ENSG00000126368	ENSG00000125686	ENSG00000094804	ENSG00000104899	ENSG00000254647
GO:BP	regulation of biological quality	GO:0065008	5.18e-41	40.286	4156	262	165	17906	ENSG00000170820	ENSG00000111424	ENSG00000091831	ENSG00000132170	ENSG00000137869	ENSG00000197635	ENSG00000169083	ENSG00000113161	ENSG00000115970	ENSG00000137693	ENSG00000148120	ENSG00000178568	ENSG00000125347	ENSG00000152518	ENSG00000131808	ENSG00000158169	ENSG00000171105	ENSG00000164404	ENSG00000169194	ENSG00000136574	ENSG00000113520	ENSG00000113522	ENSG00000185920	ENSG00000096968	ENSG00000125730	ENSG00000131759	ENSG00000126368	ENSG00000125686	ENSG00000254647	ENSG00000232810	ENSG00000174697	ENSG00000136244	ENSG00000140459	ENSG00000138207	ENSG00000106366	ENSG00000185950	ENSG00000160862	ENSG00000112164	ENSG00000105835	ENSG00000122194	ENSG00000147465
GO:BP	response to organic cyclic compound	GO:0014070	6.6e-41	40.1802	998	262	86	17906	ENSG00000170820	ENSG00000111424	ENSG00000091831	ENSG00000132170	ENSG00000082175	ENSG00000169083	ENSG00000113580	ENSG00000137693	ENSG00000152518	ENSG00000140009	ENSG00000185920	ENSG00000096968	ENSG00000131759	ENSG00000126368	ENSG00000125686	ENSG00000104899	ENSG00000232810	ENSG00000174697	ENSG00000136244	ENSG00000105835	ENSG00000147465	ENSG00000118689	ENSG00000010610	ENSG00000125538	ENSG00000138379	ENSG00000177000	ENSG00000162734	ENSG00000132386	ENSG00000242252	ENSG00000001626	ENSG00000198793	ENSG00000113083	ENSG00000073756	ENSG00000150782	ENSG00000090339	ENSG00000096717	ENSG00000109819	ENSG00000171862	ENSG00000108691	ENSG00000135218	ENSG00000143839
GO:BP	cellular response to hormone stimulus	GO:0032870	1.45e-40	39.8375	724	262	75	17906	ENSG00000138039	ENSG00000170820	ENSG00000111424	ENSG00000091831	ENSG00000132170	ENSG00000109163	ENSG00000082175	ENSG00000169083	ENSG00000113580	ENSG00000137693	ENSG00000152518	ENSG00000131808	ENSG00000140009	ENSG00000171105	ENSG00000096968	ENSG00000131759	ENSG00000126368	ENSG00000125686	ENSG00000094804	ENSG00000254647	ENSG00000174697	ENSG00000140459	ENSG00000185950	ENSG00000112164	ENSG00000147465	ENSG00000118689	ENSG00000181856	ENSG00000125538	ENSG00000138379	ENSG00000132386	ENSG00000165953	ENSG00000242252	ENSG00000106538	ENSG00000146678	ENSG00000090339	ENSG00000096717	ENSG00000109819	ENSG00000171862	ENSG00000169047	ENSG00000142330	ENSG00000172179
GO:BP	positive regulation of macromolecule metabolic process	GO:0010604	6.1e-39	38.2144	3442	262	148	17906	ENSG00000170820	ENSG00000111424	ENSG00000091831	ENSG00000132170	ENSG00000082175	ENSG00000169083	ENSG00000113161	ENSG00000113580	ENSG00000065361	ENSG00000137693	ENSG00000178568	ENSG00000125347	ENSG00000152518	ENSG00000131808	ENSG00000140009	ENSG00000106689	ENSG00000171105	ENSG00000242441	ENSG00000149948	ENSG00000164404	ENSG00000161405	ENSG00000109906	ENSG00000103460	ENSG00000169194	ENSG00000136574	ENSG00000123374	ENSG00000113520	ENSG00000113522	ENSG00000113525	ENSG00000185920	ENSG00000107020	ENSG00000096968	ENSG00000125730	ENSG00000141736	ENSG00000131759	ENSG00000126368	ENSG00000125686	ENSG00000094804	ENSG00000104899	ENSG00000254647	ENSG00000232810
GO:BP	regulation of developmental process	GO:0050793	1.48e-38	37.8309	2779	262	133	17906	ENSG00000170820	ENSG00000111424	ENSG00000091831	ENSG00000132170	ENSG00000169083	ENSG00000113161	ENSG00000065361	ENSG00000137693	ENSG00000178568	ENSG00000125347	ENSG00000152518	ENSG00000131808	ENSG00000106689	ENSG00000171105	ENSG00000149948	ENSG00000164404	ENSG00000161405	ENSG00000109906	ENSG00000169194	ENSG00000136574	ENSG00000113520	ENSG00000113525	ENSG00000185920	ENSG00000096968	ENSG00000125730	ENSG00000141736	ENSG00000131759	ENSG00000126368	ENSG00000125686	ENSG00000104899	ENSG00000254647	ENSG00000232810	ENSG00000174697	ENSG00000136244	ENSG00000138207	ENSG00000106366	ENSG00000105835	ENSG00000134363	ENSG00000147465	ENSG00000118689	ENSG00000123999
GO:BP	positive regulation of phosphorus metabolic process	GO:0010562	4.97e-38	37.3041	1177	262	89	17906	ENSG00000138039	ENSG00000170820	ENSG00000169083	ENSG00000113161	ENSG00000065361	ENSG00000178568	ENSG00000171105	ENSG00000149948	ENSG00000164404	ENSG00000169194	ENSG00000136574	ENSG00000113520	ENSG00000113522	ENSG00000113525	ENSG00000096968	ENSG00000125730	ENSG00000141736	ENSG00000094804	ENSG00000254647	ENSG00000232810	ENSG00000174697	ENSG00000136244	ENSG00000123999	ENSG00000010610	ENSG00000125538	ENSG00000138379	ENSG00000179914	ENSG00000162734	ENSG00000112715	ENSG00000171388	ENSG00000146674	ENSG00000198793	ENSG00000073756	ENSG00000106538	ENSG00000150782	ENSG00000130385	ENSG00000090339	ENSG00000134259	ENSG00000096717	ENSG00000109819	ENSG00000171862
GO:BP	positive regulation of phosphate metabolic process	GO:0045937	4.97e-38	37.3041	1177	262	89	17906	ENSG00000138039	ENSG00000170820	ENSG00000169083	ENSG00000113161	ENSG00000065361	ENSG00000178568	ENSG00000171105	ENSG00000149948	ENSG00000164404	ENSG00000169194	ENSG00000136574	ENSG00000113520	ENSG00000113522	ENSG00000113525	ENSG00000096968	ENSG00000125730	ENSG00000141736	ENSG00000094804	ENSG00000254647	ENSG00000232810	ENSG00000174697	ENSG00000136244	ENSG00000123999	ENSG00000010610	ENSG00000125538	ENSG00000138379	ENSG00000179914	ENSG00000162734	ENSG00000112715	ENSG00000171388	ENSG00000146674	ENSG00000198793	ENSG00000073756	ENSG00000106538	ENSG00000150782	ENSG00000130385	ENSG00000090339	ENSG00000134259	ENSG00000096717	ENSG00000109819	ENSG00000171862
GO:BP	positive regulation of protein phosphorylation	GO:0001934	5.46e-38	37.2631	1032	262	84	17906	ENSG00000170820	ENSG00000169083	ENSG00000113161	ENSG00000065361	ENSG00000178568	ENSG00000171105	ENSG00000149948	ENSG00000164404	ENSG00000169194	ENSG00000136574	ENSG00000113520	ENSG00000113522	ENSG00000113525	ENSG00000096968	ENSG00000125730	ENSG00000141736	ENSG00000094804	ENSG00000254647	ENSG00000232810	ENSG00000174697	ENSG00000136244	ENSG00000123999	ENSG00000010610	ENSG00000125538	ENSG00000138379	ENSG00000179914	ENSG00000162734	ENSG00000112715	ENSG00000146674	ENSG00000198793	ENSG00000073756	ENSG00000106538	ENSG00000150782	ENSG00000130385	ENSG00000090339	ENSG00000134259	ENSG00000096717	ENSG00000171862	ENSG00000108691	ENSG00000100985	ENSG00000135218
GO:BP	response to peptide hormone	GO:0043434	1.05e-37	36.978	456	262	60	17906	ENSG00000138039	ENSG00000132170	ENSG00000109163	ENSG00000171105	ENSG00000096968	ENSG00000094804	ENSG00000254647	ENSG00000174697	ENSG00000140459	ENSG00000185950	ENSG00000112164	ENSG00000147465	ENSG00000118689	ENSG00000181856	ENSG00000102265	ENSG00000125538	ENSG00000138379	ENSG00000166603	ENSG00000165953	ENSG00000242252	ENSG00000198793	ENSG00000073756	ENSG00000106538	ENSG00000104918	ENSG00000146678	ENSG00000090339	ENSG00000096717	ENSG00000171862	ENSG00000169047	ENSG00000142330	ENSG00000172179	ENSG00000169174	ENSG00000078401	ENSG00000136634	ENSG00000181092	ENSG00000168610	ENSG00000140443	ENSG00000072310	ENSG00000167244	ENSG00000259384	ENSG00000164850
GO:BP	positive regulation of phosphorylation	GO:0042327	1.75e-37	36.7581	1107	262	86	17906	ENSG00000170820	ENSG00000169083	ENSG00000113161	ENSG00000065361	ENSG00000178568	ENSG00000171105	ENSG00000149948	ENSG00000164404	ENSG00000169194	ENSG00000136574	ENSG00000113520	ENSG00000113522	ENSG00000113525	ENSG00000096968	ENSG00000125730	ENSG00000141736	ENSG00000094804	ENSG00000254647	ENSG00000232810	ENSG00000174697	ENSG00000136244	ENSG00000123999	ENSG00000010610	ENSG00000125538	ENSG00000138379	ENSG00000179914	ENSG00000162734	ENSG00000112715	ENSG00000171388	ENSG00000146674	ENSG00000198793	ENSG00000073756	ENSG00000106538	ENSG00000150782	ENSG00000130385	ENSG00000090339	ENSG00000134259	ENSG00000096717	ENSG00000171862	ENSG00000108691	ENSG00000100985
GO:BP	regulation of response to stimulus	GO:0048583	1.81e-37	36.7413	4421	262	165	17906	ENSG00000170820	ENSG00000091831	ENSG00000132170	ENSG00000137869	ENSG00000197635	ENSG00000169083	ENSG00000113161	ENSG00000065361	ENSG00000119522	ENSG00000137693	ENSG00000178568	ENSG00000125347	ENSG00000131808	ENSG00000140009	ENSG00000165140	ENSG00000171105	ENSG00000149948	ENSG00000164404	ENSG00000169194	ENSG00000136574	ENSG00000123374	ENSG00000113520	ENSG00000113522	ENSG00000113525	ENSG00000185920	ENSG00000096968	ENSG00000125730	ENSG00000141736	ENSG00000131759	ENSG00000126368	ENSG00000125686	ENSG00000254647	ENSG00000232810	ENSG00000174697	ENSG00000136244	ENSG00000188976	ENSG00000106366	ENSG00000185950	ENSG00000105835	ENSG00000134363	ENSG00000115594
GO:BP	reproductive structure development	GO:0048608	2.99e-37	36.5236	445	262	59	17906	ENSG00000138039	ENSG00000170820	ENSG00000111424	ENSG00000091831	ENSG00000132170	ENSG00000137869	ENSG00000082175	ENSG00000169083	ENSG00000131808	ENSG00000171105	ENSG00000164404	ENSG00000136574	ENSG00000185920	ENSG00000131759	ENSG00000125686	ENSG00000104899	ENSG00000174697	ENSG00000138207	ENSG00000134363	ENSG00000122194	ENSG00000147465	ENSG00000118689	ENSG00000123999	ENSG00000112715	ENSG00000132386	ENSG00000073756	ENSG00000104918	ENSG00000130385	ENSG00000090339	ENSG00000096717	ENSG00000171862	ENSG00000154734	ENSG00000143839	ENSG00000135409	ENSG00000136634	ENSG00000141448	ENSG00000196139	ENSG00000049130	ENSG00000118785	ENSG00000123131	ENSG00000102882
GO:BP	reproductive system development	GO:0061458	4.89e-37	36.3105	449	262	59	17906	ENSG00000138039	ENSG00000170820	ENSG00000111424	ENSG00000091831	ENSG00000132170	ENSG00000137869	ENSG00000082175	ENSG00000169083	ENSG00000131808	ENSG00000171105	ENSG00000164404	ENSG00000136574	ENSG00000185920	ENSG00000131759	ENSG00000125686	ENSG00000104899	ENSG00000174697	ENSG00000138207	ENSG00000134363	ENSG00000122194	ENSG00000147465	ENSG00000118689	ENSG00000123999	ENSG00000112715	ENSG00000132386	ENSG00000073756	ENSG00000104918	ENSG00000130385	ENSG00000090339	ENSG00000096717	ENSG00000171862	ENSG00000154734	ENSG00000143839	ENSG00000135409	ENSG00000136634	ENSG00000141448	ENSG00000196139	ENSG00000049130	ENSG00000118785	ENSG00000123131	ENSG00000102882
GO:BP	positive regulation of nitrogen compound metabolic process	GO:0051173	6.57e-37	36.1822	3248	262	141	17906	ENSG00000170820	ENSG00000111424	ENSG00000091831	ENSG00000132170	ENSG00000082175	ENSG00000169083	ENSG00000113161	ENSG00000113580	ENSG00000065361	ENSG00000137693	ENSG00000178568	ENSG00000125347	ENSG00000152518	ENSG00000131808	ENSG00000140009	ENSG00000106689	ENSG00000171105	ENSG00000242441	ENSG00000149948	ENSG00000164404	ENSG00000161405	ENSG00000109906	ENSG00000103460	ENSG00000169194	ENSG00000136574	ENSG00000123374	ENSG00000113520	ENSG00000113522	ENSG00000113525	ENSG00000185920	ENSG00000107020	ENSG00000096968	ENSG00000125730	ENSG00000141736	ENSG00000131759	ENSG00000126368	ENSG00000125686	ENSG00000094804	ENSG00000254647	ENSG00000232810	ENSG00000174697
GO:BP	positive regulation of developmental process	GO:0051094	1.45e-36	35.838	1457	262	96	17906	ENSG00000111424	ENSG00000132170	ENSG00000169083	ENSG00000113161	ENSG00000065361	ENSG00000137693	ENSG00000178568	ENSG00000171105	ENSG00000149948	ENSG00000109906	ENSG00000169194	ENSG00000136574	ENSG00000113520	ENSG00000113525	ENSG00000185920	ENSG00000096968	ENSG00000125730	ENSG00000131759	ENSG00000125686	ENSG00000254647	ENSG00000232810	ENSG00000174697	ENSG00000136244	ENSG00000106366	ENSG00000134363	ENSG00000147465	ENSG00000118689	ENSG00000010610	ENSG00000125538	ENSG00000112715	ENSG00000132386	ENSG00000118137	ENSG00000146674	ENSG00000198793	ENSG00000148737	ENSG00000073756	ENSG00000106538	ENSG00000104918	ENSG00000150782	ENSG00000134259	ENSG00000096717
GO:BP	positive regulation of cell population proliferation	GO:0008284	1.86e-36	35.731	969	262	80	17906	ENSG00000091831	ENSG00000197635	ENSG00000169083	ENSG00000113161	ENSG00000065361	ENSG00000137693	ENSG00000178568	ENSG00000131808	ENSG00000106689	ENSG00000171105	ENSG00000149948	ENSG00000164404	ENSG00000169194	ENSG00000123374	ENSG00000113520	ENSG00000113525	ENSG00000096968	ENSG00000141736	ENSG00000131759	ENSG00000125686	ENSG00000094804	ENSG00000254647	ENSG00000232810	ENSG00000174697	ENSG00000136244	ENSG00000185950	ENSG00000105835	ENSG00000102265	ENSG00000010610	ENSG00000125538	ENSG00000112715	ENSG00000171388	ENSG00000198793	ENSG00000148737	ENSG00000073756	ENSG00000150782	ENSG00000096717	ENSG00000109819	ENSG00000171862	ENSG00000154734	ENSG00000100292
GO:BP	regulation of signaling	GO:0023051	2.8e-36	35.5521	3679	262	149	17906	ENSG00000170820	ENSG00000091831	ENSG00000132170	ENSG00000137869	ENSG00000197635	ENSG00000169083	ENSG00000113161	ENSG00000065361	ENSG00000119522	ENSG00000137693	ENSG00000178568	ENSG00000125347	ENSG00000131808	ENSG00000140009	ENSG00000165140	ENSG00000171105	ENSG00000164404	ENSG00000169194	ENSG00000136574	ENSG00000123374	ENSG00000113520	ENSG00000113522	ENSG00000113525	ENSG00000185920	ENSG00000096968	ENSG00000125730	ENSG00000141736	ENSG00000131759	ENSG00000126368	ENSG00000125686	ENSG00000254647	ENSG00000232810	ENSG00000174697	ENSG00000136244	ENSG00000188976	ENSG00000138207	ENSG00000106366	ENSG00000185950	ENSG00000112164	ENSG00000134363	ENSG00000115594
GO:BP	positive regulation of protein metabolic process	GO:0051247	3.24e-36	35.49	1751	262	104	17906	ENSG00000170820	ENSG00000132170	ENSG00000169083	ENSG00000113161	ENSG00000065361	ENSG00000178568	ENSG00000125347	ENSG00000171105	ENSG00000149948	ENSG00000164404	ENSG00000169194	ENSG00000136574	ENSG00000113520	ENSG00000113522	ENSG00000113525	ENSG00000107020	ENSG00000096968	ENSG00000125730	ENSG00000141736	ENSG00000094804	ENSG00000254647	ENSG00000232810	ENSG00000174697	ENSG00000136244	ENSG00000123999	ENSG00000010610	ENSG00000125538	ENSG00000138379	ENSG00000179914	ENSG00000162734	ENSG00000112715	ENSG00000146674	ENSG00000198793	ENSG00000148737	ENSG00000073756	ENSG00000106538	ENSG00000150782	ENSG00000130385	ENSG00000090339	ENSG00000134259	ENSG00000096717
GO:BP	regulation of cell communication	GO:0010646	3.48e-36	35.4583	3638	262	148	17906	ENSG00000170820	ENSG00000091831	ENSG00000132170	ENSG00000137869	ENSG00000197635	ENSG00000169083	ENSG00000113161	ENSG00000065361	ENSG00000119522	ENSG00000137693	ENSG00000178568	ENSG00000125347	ENSG00000131808	ENSG00000140009	ENSG00000165140	ENSG00000171105	ENSG00000164404	ENSG00000169194	ENSG00000136574	ENSG00000123374	ENSG00000113520	ENSG00000113522	ENSG00000113525	ENSG00000185920	ENSG00000096968	ENSG00000125730	ENSG00000141736	ENSG00000131759	ENSG00000126368	ENSG00000125686	ENSG00000254647	ENSG00000232810	ENSG00000174697	ENSG00000136244	ENSG00000188976	ENSG00000138207	ENSG00000106366	ENSG00000185950	ENSG00000112164	ENSG00000134363	ENSG00000115594
GO:BP	positive regulation of cell communication	GO:0010647	3.48e-36	35.4583	1900	262	108	17906	ENSG00000170820	ENSG00000091831	ENSG00000137869	ENSG00000169083	ENSG00000113161	ENSG00000065361	ENSG00000137693	ENSG00000178568	ENSG00000171105	ENSG00000164404	ENSG00000169194	ENSG00000136574	ENSG00000113520	ENSG00000113525	ENSG00000096968	ENSG00000125730	ENSG00000141736	ENSG00000125686	ENSG00000254647	ENSG00000232810	ENSG00000174697	ENSG00000136244	ENSG00000138207	ENSG00000185950	ENSG00000115594	ENSG00000123999	ENSG00000010610	ENSG00000125538	ENSG00000138379	ENSG00000162734	ENSG00000112715	ENSG00000171388	ENSG00000118137	ENSG00000146674	ENSG00000165953	ENSG00000001626	ENSG00000198793	ENSG00000148737	ENSG00000073756	ENSG00000104918	ENSG00000150782
GO:BP	regulation of multicellular organismal development	GO:2000026	3.53e-36	35.4521	2210	262	116	17906	ENSG00000170820	ENSG00000111424	ENSG00000091831	ENSG00000132170	ENSG00000169083	ENSG00000113161	ENSG00000065361	ENSG00000137693	ENSG00000178568	ENSG00000125347	ENSG00000152518	ENSG00000131808	ENSG00000106689	ENSG00000171105	ENSG00000149948	ENSG00000164404	ENSG00000161405	ENSG00000109906	ENSG00000169194	ENSG00000136574	ENSG00000113520	ENSG00000113525	ENSG00000185920	ENSG00000125730	ENSG00000141736	ENSG00000131759	ENSG00000126368	ENSG00000125686	ENSG00000104899	ENSG00000232810	ENSG00000174697	ENSG00000136244	ENSG00000138207	ENSG00000106366	ENSG00000134363	ENSG00000147465	ENSG00000118689	ENSG00000123999	ENSG00000102265	ENSG00000010610	ENSG00000125538
GO:BP	positive regulation of signaling	GO:0023056	4.59e-36	35.3381	1907	262	108	17906	ENSG00000170820	ENSG00000091831	ENSG00000137869	ENSG00000169083	ENSG00000113161	ENSG00000065361	ENSG00000137693	ENSG00000178568	ENSG00000171105	ENSG00000164404	ENSG00000169194	ENSG00000136574	ENSG00000113520	ENSG00000113525	ENSG00000096968	ENSG00000125730	ENSG00000141736	ENSG00000125686	ENSG00000254647	ENSG00000232810	ENSG00000174697	ENSG00000136244	ENSG00000138207	ENSG00000185950	ENSG00000115594	ENSG00000123999	ENSG00000010610	ENSG00000125538	ENSG00000138379	ENSG00000162734	ENSG00000112715	ENSG00000171388	ENSG00000118137	ENSG00000146674	ENSG00000165953	ENSG00000001626	ENSG00000198793	ENSG00000148737	ENSG00000073756	ENSG00000104918	ENSG00000150782
GO:BP	cellular response to organonitrogen compound	GO:0071417	6.82e-36	35.1664	673	262	68	17906	ENSG00000138039	ENSG00000132170	ENSG00000109163	ENSG00000171105	ENSG00000096968	ENSG00000094804	ENSG00000254647	ENSG00000232810	ENSG00000174697	ENSG00000140459	ENSG00000185950	ENSG00000112164	ENSG00000105835	ENSG00000147465	ENSG00000118689	ENSG00000181856	ENSG00000125538	ENSG00000138379	ENSG00000165953	ENSG00000242252	ENSG00000001626	ENSG00000198793	ENSG00000073756	ENSG00000106538	ENSG00000146678	ENSG00000090339	ENSG00000096717	ENSG00000109819	ENSG00000171862	ENSG00000169047	ENSG00000135218	ENSG00000142330	ENSG00000172179	ENSG00000169174	ENSG00000078401	ENSG00000017427	ENSG00000181092	ENSG00000168610	ENSG00000169252	ENSG00000087245	ENSG00000162692
GO:BP	positive regulation of cellular process	GO:0048522	7.42e-36	35.1296	5605	262	183	17906	ENSG00000138039	ENSG00000170820	ENSG00000111424	ENSG00000091831	ENSG00000132170	ENSG00000137869	ENSG00000197635	ENSG00000082175	ENSG00000169083	ENSG00000113161	ENSG00000113580	ENSG00000065361	ENSG00000137693	ENSG00000178568	ENSG00000125347	ENSG00000152518	ENSG00000131808	ENSG00000140009	ENSG00000106689	ENSG00000171105	ENSG00000242441	ENSG00000149948	ENSG00000164404	ENSG00000161405	ENSG00000109906	ENSG00000101367	ENSG00000103460	ENSG00000169194	ENSG00000136574	ENSG00000123374	ENSG00000113520	ENSG00000113522	ENSG00000113525	ENSG00000185920	ENSG00000107020	ENSG00000096968	ENSG00000125730	ENSG00000141736	ENSG00000131759	ENSG00000126368	ENSG00000125686
GO:BP	cellular response to nitrogen compound	GO:1901699	1.03e-35	34.9865	727	262	70	17906	ENSG00000138039	ENSG00000132170	ENSG00000109163	ENSG00000171105	ENSG00000123374	ENSG00000096968	ENSG00000094804	ENSG00000254647	ENSG00000232810	ENSG00000174697	ENSG00000140459	ENSG00000185950	ENSG00000112164	ENSG00000105835	ENSG00000147465	ENSG00000118689	ENSG00000181856	ENSG00000125538	ENSG00000138379	ENSG00000165953	ENSG00000242252	ENSG00000001626	ENSG00000198793	ENSG00000073756	ENSG00000106538	ENSG00000146678	ENSG00000090339	ENSG00000096717	ENSG00000109819	ENSG00000171862	ENSG00000169047	ENSG00000135218	ENSG00000142330	ENSG00000172179	ENSG00000169174	ENSG00000078401	ENSG00000017427	ENSG00000181092	ENSG00000168610	ENSG00000169252	ENSG00000087245
GO:BP	response to external stimulus	GO:0009605	1.29e-35	34.8879	2923	262	132	17906	ENSG00000111424	ENSG00000091831	ENSG00000132170	ENSG00000137869	ENSG00000197635	ENSG00000113161	ENSG00000125347	ENSG00000106689	ENSG00000149948	ENSG00000161405	ENSG00000169194	ENSG00000136574	ENSG00000113520	ENSG00000185920	ENSG00000107020	ENSG00000096968	ENSG00000125730	ENSG00000141736	ENSG00000131759	ENSG00000126368	ENSG00000125686	ENSG00000254647	ENSG00000232810	ENSG00000174697	ENSG00000136244	ENSG00000106366	ENSG00000185950	ENSG00000105835	ENSG00000115594	ENSG00000122194	ENSG00000147465	ENSG00000118689	ENSG00000010610	ENSG00000125538	ENSG00000138379	ENSG00000177000	ENSG00000179914	ENSG00000166603	ENSG00000112715	ENSG00000132386	ENSG00000257017
GO:BP	response to stress	GO:0006950	1.44e-35	34.8403	4147	262	157	17906	ENSG00000091831	ENSG00000132170	ENSG00000137869	ENSG00000197635	ENSG00000113161	ENSG00000065361	ENSG00000137693	ENSG00000178568	ENSG00000154328	ENSG00000125347	ENSG00000152518	ENSG00000158169	ENSG00000149948	ENSG00000169194	ENSG00000136574	ENSG00000123374	ENSG00000113520	ENSG00000113522	ENSG00000113525	ENSG00000107020	ENSG00000096968	ENSG00000125730	ENSG00000141736	ENSG00000126368	ENSG00000125686	ENSG00000254647	ENSG00000232810	ENSG00000174697	ENSG00000136244	ENSG00000106366	ENSG00000112164	ENSG00000105835	ENSG00000115594	ENSG00000122194	ENSG00000147465	ENSG00000118689	ENSG00000181856	ENSG00000102265	ENSG00000010610	ENSG00000125538	ENSG00000140718
GO:BP	positive regulation of response to stimulus	GO:0048584	1.99e-35	34.7001	2542	262	123	17906	ENSG00000170820	ENSG00000091831	ENSG00000169083	ENSG00000113161	ENSG00000065361	ENSG00000137693	ENSG00000178568	ENSG00000125347	ENSG00000171105	ENSG00000149948	ENSG00000164404	ENSG00000169194	ENSG00000136574	ENSG00000113520	ENSG00000113525	ENSG00000096968	ENSG00000125730	ENSG00000141736	ENSG00000131759	ENSG00000126368	ENSG00000125686	ENSG00000254647	ENSG00000232810	ENSG00000174697	ENSG00000136244	ENSG00000106366	ENSG00000185950	ENSG00000115594	ENSG00000122194	ENSG00000118689	ENSG00000123999	ENSG00000010610	ENSG00000125538	ENSG00000138379	ENSG00000162734	ENSG00000112715	ENSG00000118137	ENSG00000146674	ENSG00000165953	ENSG00000001626	ENSG00000198793
GO:BP	regulation of transport	GO:0051049	2.71e-35	34.5667	1947	262	108	17906	ENSG00000132170	ENSG00000137869	ENSG00000197635	ENSG00000113161	ENSG00000065361	ENSG00000115970	ENSG00000111540	ENSG00000182255	ENSG00000171105	ENSG00000068781	ENSG00000164404	ENSG00000169194	ENSG00000113520	ENSG00000113525	ENSG00000185920	ENSG00000096968	ENSG00000125730	ENSG00000141736	ENSG00000126368	ENSG00000254647	ENSG00000232810	ENSG00000174697	ENSG00000136244	ENSG00000138207	ENSG00000106366	ENSG00000185950	ENSG00000112164	ENSG00000181856	ENSG00000123999	ENSG00000010610	ENSG00000125538	ENSG00000179914	ENSG00000162734	ENSG00000112715	ENSG00000171388	ENSG00000118137	ENSG00000001626	ENSG00000198793	ENSG00000148737	ENSG00000073756	ENSG00000104918
GO:BP	positive regulation of protein modification process	GO:0031401	4.07e-35	34.3902	1258	262	88	17906	ENSG00000170820	ENSG00000169083	ENSG00000113161	ENSG00000065361	ENSG00000178568	ENSG00000171105	ENSG00000149948	ENSG00000164404	ENSG00000169194	ENSG00000136574	ENSG00000113520	ENSG00000113522	ENSG00000113525	ENSG00000096968	ENSG00000125730	ENSG00000141736	ENSG00000094804	ENSG00000254647	ENSG00000232810	ENSG00000174697	ENSG00000136244	ENSG00000123999	ENSG00000010610	ENSG00000125538	ENSG00000138379	ENSG00000179914	ENSG00000162734	ENSG00000112715	ENSG00000146674	ENSG00000198793	ENSG00000073756	ENSG00000106538	ENSG00000150782	ENSG00000130385	ENSG00000090339	ENSG00000134259	ENSG00000096717	ENSG00000109819	ENSG00000171862	ENSG00000108691	ENSG00000100985
GO:BP	system development	GO:0048731	4.72e-35	34.3256	5020	262	172	17906	ENSG00000138039	ENSG00000170820	ENSG00000111424	ENSG00000091831	ENSG00000132170	ENSG00000137869	ENSG00000082175	ENSG00000169083	ENSG00000113161	ENSG00000065361	ENSG00000137693	ENSG00000178568	ENSG00000125347	ENSG00000152518	ENSG00000131808	ENSG00000106689	ENSG00000158169	ENSG00000171105	ENSG00000149948	ENSG00000164404	ENSG00000161405	ENSG00000109906	ENSG00000169194	ENSG00000136574	ENSG00000113520	ENSG00000113525	ENSG00000185920	ENSG00000131435	ENSG00000096968	ENSG00000125730	ENSG00000141736	ENSG00000131759	ENSG00000126368	ENSG00000125686	ENSG00000104899	ENSG00000232810	ENSG00000174697	ENSG00000136244	ENSG00000138207	ENSG00000106366	ENSG00000185950
GO:BP	positive regulation of cellular protein metabolic process	GO:0032270	8.99e-35	34.0465	1642	262	99	17906	ENSG00000170820	ENSG00000132170	ENSG00000169083	ENSG00000113161	ENSG00000065361	ENSG00000178568	ENSG00000171105	ENSG00000149948	ENSG00000164404	ENSG00000169194	ENSG00000136574	ENSG00000113520	ENSG00000113522	ENSG00000113525	ENSG00000107020	ENSG00000096968	ENSG00000125730	ENSG00000141736	ENSG00000094804	ENSG00000254647	ENSG00000232810	ENSG00000174697	ENSG00000136244	ENSG00000123999	ENSG00000010610	ENSG00000125538	ENSG00000138379	ENSG00000179914	ENSG00000162734	ENSG00000112715	ENSG00000146674	ENSG00000198793	ENSG00000073756	ENSG00000106538	ENSG00000150782	ENSG00000130385	ENSG00000090339	ENSG00000134259	ENSG00000096717	ENSG00000109819	ENSG00000171862
GO:BP	positive regulation of biological process	GO:0048518	1.42e-34	33.849	6366	262	193	17906	ENSG00000138039	ENSG00000170820	ENSG00000111424	ENSG00000091831	ENSG00000132170	ENSG00000137869	ENSG00000197635	ENSG00000082175	ENSG00000169083	ENSG00000113161	ENSG00000113580	ENSG00000065361	ENSG00000137693	ENSG00000178568	ENSG00000125347	ENSG00000152518	ENSG00000131808	ENSG00000140009	ENSG00000106689	ENSG00000171105	ENSG00000242441	ENSG00000149948	ENSG00000164404	ENSG00000161405	ENSG00000109906	ENSG00000101367	ENSG00000103460	ENSG00000169194	ENSG00000136574	ENSG00000123374	ENSG00000113520	ENSG00000113522	ENSG00000113525	ENSG00000185920	ENSG00000107020	ENSG00000096968	ENSG00000125730	ENSG00000141736	ENSG00000131759	ENSG00000126368	ENSG00000125686
GO:BP	response to extracellular stimulus	GO:0009991	1.55e-34	33.8087	544	262	61	17906	ENSG00000111424	ENSG00000132170	ENSG00000113161	ENSG00000136574	ENSG00000131759	ENSG00000125686	ENSG00000254647	ENSG00000174697	ENSG00000105835	ENSG00000147465	ENSG00000118689	ENSG00000010610	ENSG00000125538	ENSG00000177000	ENSG00000166603	ENSG00000118137	ENSG00000242252	ENSG00000198793	ENSG00000073756	ENSG00000148346	ENSG00000090339	ENSG00000096717	ENSG00000109819	ENSG00000171862	ENSG00000005421	ENSG00000100292	ENSG00000164761	ENSG00000172179	ENSG00000169174	ENSG00000140465	ENSG00000105697	ENSG00000181092	ENSG00000196139	ENSG00000118785	ENSG00000130203	ENSG00000093010	ENSG00000187094	ENSG00000118702	ENSG00000169252	ENSG00000163513	ENSG00000162692
GO:BP	regulation of phosphorylation	GO:0042325	2.28e-34	33.6421	1661	262	99	17906	ENSG00000170820	ENSG00000169083	ENSG00000113161	ENSG00000065361	ENSG00000178568	ENSG00000165140	ENSG00000171105	ENSG00000149948	ENSG00000164404	ENSG00000169194	ENSG00000136574	ENSG00000113520	ENSG00000113522	ENSG00000113525	ENSG00000096968	ENSG00000125730	ENSG00000141736	ENSG00000094804	ENSG00000254647	ENSG00000232810	ENSG00000174697	ENSG00000136244	ENSG00000185950	ENSG00000123999	ENSG00000010610	ENSG00000125538	ENSG00000138379	ENSG00000179914	ENSG00000162734	ENSG00000112715	ENSG00000171388	ENSG00000118137	ENSG00000146674	ENSG00000198793	ENSG00000113083	ENSG00000073756	ENSG00000106538	ENSG00000150782	ENSG00000130385	ENSG00000090339	ENSG00000134259
GO:BP	cellular response to peptide	GO:1901653	2.32e-34	33.634	402	262	54	17906	ENSG00000138039	ENSG00000132170	ENSG00000109163	ENSG00000171105	ENSG00000096968	ENSG00000094804	ENSG00000254647	ENSG00000174697	ENSG00000140459	ENSG00000185950	ENSG00000112164	ENSG00000105835	ENSG00000147465	ENSG00000118689	ENSG00000181856	ENSG00000125538	ENSG00000138379	ENSG00000165953	ENSG00000242252	ENSG00000106538	ENSG00000146678	ENSG00000090339	ENSG00000096717	ENSG00000171862	ENSG00000169047	ENSG00000135218	ENSG00000142330	ENSG00000172179	ENSG00000169174	ENSG00000078401	ENSG00000017427	ENSG00000181092	ENSG00000168610	ENSG00000169252	ENSG00000162692	ENSG00000140443	ENSG00000072310	ENSG00000167244	ENSG00000259384	ENSG00000164850	ENSG00000109458
GO:BP	regulation of protein phosphorylation	GO:0001932	3.16e-34	33.5007	1493	262	94	17906	ENSG00000170820	ENSG00000169083	ENSG00000113161	ENSG00000065361	ENSG00000178568	ENSG00000171105	ENSG00000149948	ENSG00000164404	ENSG00000169194	ENSG00000136574	ENSG00000113520	ENSG00000113522	ENSG00000113525	ENSG00000096968	ENSG00000125730	ENSG00000141736	ENSG00000094804	ENSG00000254647	ENSG00000232810	ENSG00000174697	ENSG00000136244	ENSG00000123999	ENSG00000010610	ENSG00000125538	ENSG00000138379	ENSG00000179914	ENSG00000162734	ENSG00000112715	ENSG00000118137	ENSG00000146674	ENSG00000198793	ENSG00000113083	ENSG00000073756	ENSG00000106538	ENSG00000150782	ENSG00000130385	ENSG00000090339	ENSG00000134259	ENSG00000096717	ENSG00000109819	ENSG00000171862
GO:BP	regulation of phosphate metabolic process	GO:0019220	5.04e-34	33.2978	1861	262	104	17906	ENSG00000138039	ENSG00000170820	ENSG00000169083	ENSG00000113161	ENSG00000065361	ENSG00000178568	ENSG00000165140	ENSG00000171105	ENSG00000149948	ENSG00000164404	ENSG00000169194	ENSG00000136574	ENSG00000113520	ENSG00000113522	ENSG00000113525	ENSG00000096968	ENSG00000125730	ENSG00000141736	ENSG00000094804	ENSG00000254647	ENSG00000232810	ENSG00000174697	ENSG00000136244	ENSG00000185950	ENSG00000123999	ENSG00000010610	ENSG00000125538	ENSG00000138379	ENSG00000179914	ENSG00000162734	ENSG00000112715	ENSG00000171388	ENSG00000118137	ENSG00000146674	ENSG00000198793	ENSG00000113083	ENSG00000073756	ENSG00000106538	ENSG00000150782	ENSG00000130385	ENSG00000090339
GO:BP	regulation of phosphorus metabolic process	GO:0051174	5.2e-34	33.2842	1862	262	104	17906	ENSG00000138039	ENSG00000170820	ENSG00000169083	ENSG00000113161	ENSG00000065361	ENSG00000178568	ENSG00000165140	ENSG00000171105	ENSG00000149948	ENSG00000164404	ENSG00000169194	ENSG00000136574	ENSG00000113520	ENSG00000113522	ENSG00000113525	ENSG00000096968	ENSG00000125730	ENSG00000141736	ENSG00000094804	ENSG00000254647	ENSG00000232810	ENSG00000174697	ENSG00000136244	ENSG00000185950	ENSG00000123999	ENSG00000010610	ENSG00000125538	ENSG00000138379	ENSG00000179914	ENSG00000162734	ENSG00000112715	ENSG00000171388	ENSG00000118137	ENSG00000146674	ENSG00000198793	ENSG00000113083	ENSG00000073756	ENSG00000106538	ENSG00000150782	ENSG00000130385	ENSG00000090339
GO:BP	regulation of protein metabolic process	GO:0051246	1.44e-33	32.8429	2922	262	129	17906	ENSG00000170820	ENSG00000132170	ENSG00000169083	ENSG00000113161	ENSG00000065361	ENSG00000178568	ENSG00000125347	ENSG00000152518	ENSG00000171105	ENSG00000149948	ENSG00000164404	ENSG00000169194	ENSG00000136574	ENSG00000113520	ENSG00000113522	ENSG00000113525	ENSG00000107020	ENSG00000096968	ENSG00000125730	ENSG00000141736	ENSG00000131759	ENSG00000094804	ENSG00000254647	ENSG00000232810	ENSG00000174697	ENSG00000136244	ENSG00000188976	ENSG00000106366	ENSG00000118689	ENSG00000123999	ENSG00000102265	ENSG00000010610	ENSG00000125538	ENSG00000140718	ENSG00000138379	ENSG00000177000	ENSG00000179914	ENSG00000162734	ENSG00000112715	ENSG00000132386	ENSG00000118137
GO:BP	reproductive process	GO:0022414	1.54e-33	32.8121	1489	262	93	17906	ENSG00000138039	ENSG00000170820	ENSG00000111424	ENSG00000091831	ENSG00000132170	ENSG00000137869	ENSG00000082175	ENSG00000169083	ENSG00000131808	ENSG00000158169	ENSG00000171105	ENSG00000164404	ENSG00000109906	ENSG00000136574	ENSG00000123374	ENSG00000113522	ENSG00000185920	ENSG00000131759	ENSG00000125686	ENSG00000104899	ENSG00000174697	ENSG00000138207	ENSG00000105835	ENSG00000134363	ENSG00000122194	ENSG00000147465	ENSG00000118689	ENSG00000123999	ENSG00000102265	ENSG00000125538	ENSG00000138379	ENSG00000112715	ENSG00000132386	ENSG00000148795	ENSG00000001626	ENSG00000198793	ENSG00000073756	ENSG00000104918	ENSG00000130385	ENSG00000090339	ENSG00000096717
GO:BP	reproduction	GO:0000003	1.79e-33	32.7483	1492	262	93	17906	ENSG00000138039	ENSG00000170820	ENSG00000111424	ENSG00000091831	ENSG00000132170	ENSG00000137869	ENSG00000082175	ENSG00000169083	ENSG00000131808	ENSG00000158169	ENSG00000171105	ENSG00000164404	ENSG00000109906	ENSG00000136574	ENSG00000123374	ENSG00000113522	ENSG00000185920	ENSG00000131759	ENSG00000125686	ENSG00000104899	ENSG00000174697	ENSG00000138207	ENSG00000105835	ENSG00000134363	ENSG00000122194	ENSG00000147465	ENSG00000118689	ENSG00000123999	ENSG00000102265	ENSG00000125538	ENSG00000138379	ENSG00000112715	ENSG00000132386	ENSG00000148795	ENSG00000001626	ENSG00000198793	ENSG00000073756	ENSG00000104918	ENSG00000130385	ENSG00000090339	ENSG00000096717
GO:BP	response to nutrient levels	GO:0031667	4.85e-33	32.3144	511	262	58	17906	ENSG00000111424	ENSG00000132170	ENSG00000113161	ENSG00000136574	ENSG00000131759	ENSG00000125686	ENSG00000254647	ENSG00000174697	ENSG00000105835	ENSG00000147465	ENSG00000118689	ENSG00000010610	ENSG00000125538	ENSG00000177000	ENSG00000166603	ENSG00000118137	ENSG00000242252	ENSG00000198793	ENSG00000073756	ENSG00000148346	ENSG00000090339	ENSG00000096717	ENSG00000109819	ENSG00000171862	ENSG00000005421	ENSG00000100292	ENSG00000164761	ENSG00000172179	ENSG00000169174	ENSG00000140465	ENSG00000105697	ENSG00000181092	ENSG00000196139	ENSG00000118785	ENSG00000130203	ENSG00000093010	ENSG00000187094	ENSG00000118702	ENSG00000169252	ENSG00000163513	ENSG00000102882
GO:BP	positive regulation of signal transduction	GO:0009967	8.42e-33	32.0748	1736	262	99	17906	ENSG00000170820	ENSG00000091831	ENSG00000169083	ENSG00000113161	ENSG00000065361	ENSG00000137693	ENSG00000178568	ENSG00000171105	ENSG00000164404	ENSG00000169194	ENSG00000136574	ENSG00000113520	ENSG00000113525	ENSG00000096968	ENSG00000125730	ENSG00000141736	ENSG00000125686	ENSG00000254647	ENSG00000232810	ENSG00000174697	ENSG00000136244	ENSG00000185950	ENSG00000115594	ENSG00000123999	ENSG00000010610	ENSG00000125538	ENSG00000138379	ENSG00000162734	ENSG00000112715	ENSG00000118137	ENSG00000146674	ENSG00000165953	ENSG00000198793	ENSG00000148737	ENSG00000150782	ENSG00000130385	ENSG00000090339	ENSG00000134259	ENSG00000096717	ENSG00000171862	ENSG00000108691
GO:BP	response to steroid hormone	GO:0048545	8.93e-33	32.0491	392	262	52	17906	ENSG00000170820	ENSG00000111424	ENSG00000091831	ENSG00000132170	ENSG00000082175	ENSG00000169083	ENSG00000113580	ENSG00000137693	ENSG00000152518	ENSG00000140009	ENSG00000096968	ENSG00000131759	ENSG00000126368	ENSG00000125686	ENSG00000232810	ENSG00000136244	ENSG00000147465	ENSG00000118689	ENSG00000138379	ENSG00000132386	ENSG00000242252	ENSG00000113083	ENSG00000073756	ENSG00000090339	ENSG00000096717	ENSG00000109819	ENSG00000078401	ENSG00000136634	ENSG00000181092	ENSG00000196139	ENSG00000118785	ENSG00000182752	ENSG00000163513	ENSG00000072310	ENSG00000164850	ENSG00000157005	ENSG00000186951	ENSG00000137462	ENSG00000170345	ENSG00000153162	ENSG00000147437
GO:BP	protein phosphorylation	GO:0006468	2.66e-32	31.5751	2027	262	106	17906	ENSG00000170820	ENSG00000169083	ENSG00000113161	ENSG00000065361	ENSG00000178568	ENSG00000152518	ENSG00000171105	ENSG00000149948	ENSG00000164404	ENSG00000169194	ENSG00000136574	ENSG00000123374	ENSG00000113520	ENSG00000113522	ENSG00000113525	ENSG00000096968	ENSG00000125730	ENSG00000141736	ENSG00000131759	ENSG00000125686	ENSG00000094804	ENSG00000254647	ENSG00000232810	ENSG00000174697	ENSG00000136244	ENSG00000185950	ENSG00000123999	ENSG00000010610	ENSG00000125538	ENSG00000138379	ENSG00000179914	ENSG00000162734	ENSG00000112715	ENSG00000118137	ENSG00000146674	ENSG00000198793	ENSG00000113083	ENSG00000073756	ENSG00000106538	ENSG00000150782	ENSG00000130385
GO:BP	regulation of cellular protein metabolic process	GO:0032268	3.54e-32	31.4513	2744	262	123	17906	ENSG00000170820	ENSG00000132170	ENSG00000169083	ENSG00000113161	ENSG00000065361	ENSG00000178568	ENSG00000152518	ENSG00000171105	ENSG00000149948	ENSG00000164404	ENSG00000169194	ENSG00000136574	ENSG00000113520	ENSG00000113522	ENSG00000113525	ENSG00000107020	ENSG00000096968	ENSG00000125730	ENSG00000141736	ENSG00000131759	ENSG00000094804	ENSG00000254647	ENSG00000232810	ENSG00000174697	ENSG00000136244	ENSG00000188976	ENSG00000106366	ENSG00000118689	ENSG00000123999	ENSG00000102265	ENSG00000010610	ENSG00000125538	ENSG00000140718	ENSG00000138379	ENSG00000177000	ENSG00000179914	ENSG00000162734	ENSG00000112715	ENSG00000132386	ENSG00000118137	ENSG00000146674
GO:BP	cellular response to lipid	GO:0071396	3.63e-32	31.4399	624	262	62	17906	ENSG00000170820	ENSG00000111424	ENSG00000091831	ENSG00000132170	ENSG00000082175	ENSG00000169083	ENSG00000113580	ENSG00000137693	ENSG00000152518	ENSG00000140009	ENSG00000185920	ENSG00000096968	ENSG00000131759	ENSG00000126368	ENSG00000125686	ENSG00000232810	ENSG00000174697	ENSG00000136244	ENSG00000106366	ENSG00000147465	ENSG00000118689	ENSG00000125538	ENSG00000138379	ENSG00000132386	ENSG00000242252	ENSG00000001626	ENSG00000150782	ENSG00000148346	ENSG00000090339	ENSG00000096717	ENSG00000109819	ENSG00000108691	ENSG00000169047	ENSG00000135218	ENSG00000078401	ENSG00000105697	ENSG00000136634	ENSG00000196139	ENSG00000118785	ENSG00000189403	ENSG00000102882
GO:BP	negative regulation of multicellular organismal process	GO:0051241	7.27e-32	31.1387	1358	262	87	17906	ENSG00000170820	ENSG00000132170	ENSG00000113161	ENSG00000178568	ENSG00000125347	ENSG00000106689	ENSG00000109906	ENSG00000169194	ENSG00000113520	ENSG00000185920	ENSG00000096968	ENSG00000141736	ENSG00000131759	ENSG00000126368	ENSG00000125686	ENSG00000104899	ENSG00000254647	ENSG00000232810	ENSG00000174697	ENSG00000136244	ENSG00000138207	ENSG00000106366	ENSG00000122194	ENSG00000118689	ENSG00000123999	ENSG00000102265	ENSG00000125538	ENSG00000138379	ENSG00000132386	ENSG00000171388	ENSG00000118137	ENSG00000198793	ENSG00000073756	ENSG00000171862	ENSG00000100292	ENSG00000100985	ENSG00000164761	ENSG00000172179	ENSG00000169174	ENSG00000078401	ENSG00000017427
GO:BP	secretion	GO:0046903	7.31e-32	31.1364	1709	262	97	17906	ENSG00000111424	ENSG00000137869	ENSG00000197635	ENSG00000113161	ENSG00000065361	ENSG00000178568	ENSG00000111540	ENSG00000164404	ENSG00000169194	ENSG00000113525	ENSG00000096968	ENSG00000125730	ENSG00000126368	ENSG00000125686	ENSG00000254647	ENSG00000232810	ENSG00000174697	ENSG00000136244	ENSG00000138207	ENSG00000106366	ENSG00000185950	ENSG00000112164	ENSG00000122194	ENSG00000123999	ENSG00000102265	ENSG00000125538	ENSG00000166603	ENSG00000112715	ENSG00000257017	ENSG00000171388	ENSG00000118137	ENSG00000001626	ENSG00000148737	ENSG00000106538	ENSG00000104918	ENSG00000148346	ENSG00000101856	ENSG00000100292	ENSG00000100985	ENSG00000169047	ENSG00000135218
GO:BP	enzyme linked receptor protein signaling pathway	GO:0007167	9.95e-32	31.0021	1076	262	78	17906	ENSG00000170820	ENSG00000169083	ENSG00000065361	ENSG00000178568	ENSG00000131808	ENSG00000171105	ENSG00000164404	ENSG00000136574	ENSG00000096968	ENSG00000141736	ENSG00000104899	ENSG00000254647	ENSG00000174697	ENSG00000185950	ENSG00000134363	ENSG00000118689	ENSG00000123999	ENSG00000010610	ENSG00000125538	ENSG00000138379	ENSG00000112715	ENSG00000171388	ENSG00000146674	ENSG00000165953	ENSG00000113083	ENSG00000106538	ENSG00000130385	ENSG00000146678	ENSG00000134259	ENSG00000096717	ENSG00000171862	ENSG00000100985	ENSG00000169047	ENSG00000172179	ENSG00000135409	ENSG00000017427	ENSG00000181092	ENSG00000141753	ENSG00000168610	ENSG00000157168	ENSG00000104368
GO:BP	multicellular organismal process	GO:0032501	1.18e-31	30.9294	7873	262	210	17906	ENSG00000138039	ENSG00000170820	ENSG00000111424	ENSG00000091831	ENSG00000132170	ENSG00000137869	ENSG00000197635	ENSG00000109163	ENSG00000082175	ENSG00000169083	ENSG00000113161	ENSG00000065361	ENSG00000137693	ENSG00000148120	ENSG00000178568	ENSG00000125347	ENSG00000152518	ENSG00000131808	ENSG00000106689	ENSG00000158169	ENSG00000171105	ENSG00000242441	ENSG00000149948	ENSG00000164404	ENSG00000161405	ENSG00000109906	ENSG00000169194	ENSG00000136574	ENSG00000123374	ENSG00000113520	ENSG00000113525	ENSG00000185920	ENSG00000131435	ENSG00000096968	ENSG00000125730	ENSG00000141736	ENSG00000131759	ENSG00000126368	ENSG00000125686	ENSG00000104899	ENSG00000254647
GO:BP	regulation of signal transduction	GO:0009966	1.34e-31	30.8729	3244	262	133	17906	ENSG00000170820	ENSG00000091831	ENSG00000132170	ENSG00000169083	ENSG00000113161	ENSG00000065361	ENSG00000119522	ENSG00000137693	ENSG00000178568	ENSG00000125347	ENSG00000131808	ENSG00000140009	ENSG00000165140	ENSG00000171105	ENSG00000164404	ENSG00000169194	ENSG00000136574	ENSG00000123374	ENSG00000113520	ENSG00000113522	ENSG00000113525	ENSG00000185920	ENSG00000096968	ENSG00000125730	ENSG00000141736	ENSG00000126368	ENSG00000125686	ENSG00000254647	ENSG00000232810	ENSG00000174697	ENSG00000136244	ENSG00000188976	ENSG00000106366	ENSG00000185950	ENSG00000134363	ENSG00000115594	ENSG00000118689	ENSG00000123999	ENSG00000102265	ENSG00000010610	ENSG00000125538
GO:BP	regulation of protein modification process	GO:0031399	1.77e-31	30.7526	1917	262	102	17906	ENSG00000170820	ENSG00000169083	ENSG00000113161	ENSG00000065361	ENSG00000178568	ENSG00000171105	ENSG00000149948	ENSG00000164404	ENSG00000169194	ENSG00000136574	ENSG00000113520	ENSG00000113522	ENSG00000113525	ENSG00000096968	ENSG00000125730	ENSG00000141736	ENSG00000094804	ENSG00000254647	ENSG00000232810	ENSG00000174697	ENSG00000136244	ENSG00000188976	ENSG00000123999	ENSG00000010610	ENSG00000125538	ENSG00000138379	ENSG00000177000	ENSG00000179914	ENSG00000162734	ENSG00000112715	ENSG00000118137	ENSG00000146674	ENSG00000198793	ENSG00000113083	ENSG00000073756	ENSG00000106538	ENSG00000150782	ENSG00000130385	ENSG00000090339	ENSG00000134259	ENSG00000096717
GO:BP	response to stimulus	GO:0050896	1.97e-31	30.7054	9455	262	229	17906	ENSG00000138039	ENSG00000170820	ENSG00000111424	ENSG00000091831	ENSG00000132170	ENSG00000137869	ENSG00000197635	ENSG00000109163	ENSG00000082175	ENSG00000169083	ENSG00000113161	ENSG00000113580	ENSG00000065361	ENSG00000119522	ENSG00000137693	ENSG00000178568	ENSG00000154328	ENSG00000125347	ENSG00000111540	ENSG00000152518	ENSG00000131808	ENSG00000140009	ENSG00000106689	ENSG00000158169	ENSG00000165140	ENSG00000171105	ENSG00000149948	ENSG00000164404	ENSG00000161405	ENSG00000169194	ENSG00000136574	ENSG00000123374	ENSG00000113520	ENSG00000113522	ENSG00000113525	ENSG00000185920	ENSG00000107020	ENSG00000096968	ENSG00000125730	ENSG00000141736	ENSG00000131759
GO:BP	multicellular organism development	GO:0007275	2.92e-31	30.534	5604	262	176	17906	ENSG00000138039	ENSG00000170820	ENSG00000111424	ENSG00000091831	ENSG00000132170	ENSG00000137869	ENSG00000109163	ENSG00000082175	ENSG00000169083	ENSG00000113161	ENSG00000065361	ENSG00000137693	ENSG00000178568	ENSG00000125347	ENSG00000152518	ENSG00000131808	ENSG00000106689	ENSG00000158169	ENSG00000171105	ENSG00000149948	ENSG00000164404	ENSG00000161405	ENSG00000109906	ENSG00000169194	ENSG00000136574	ENSG00000123374	ENSG00000113520	ENSG00000113525	ENSG00000185920	ENSG00000131435	ENSG00000096968	ENSG00000125730	ENSG00000141736	ENSG00000131759	ENSG00000126368	ENSG00000125686	ENSG00000104899	ENSG00000232810	ENSG00000174697	ENSG00000136244	ENSG00000138207
GO:BP	cellular response to stimulus	GO:0051716	3.26e-31	30.4868	7772	262	208	17906	ENSG00000138039	ENSG00000170820	ENSG00000111424	ENSG00000091831	ENSG00000132170	ENSG00000137869	ENSG00000197635	ENSG00000109163	ENSG00000082175	ENSG00000169083	ENSG00000113161	ENSG00000113580	ENSG00000065361	ENSG00000119522	ENSG00000137693	ENSG00000178568	ENSG00000154328	ENSG00000125347	ENSG00000111540	ENSG00000152518	ENSG00000131808	ENSG00000140009	ENSG00000158169	ENSG00000165140	ENSG00000171105	ENSG00000149948	ENSG00000164404	ENSG00000169194	ENSG00000136574	ENSG00000123374	ENSG00000113520	ENSG00000113522	ENSG00000113525	ENSG00000185920	ENSG00000096968	ENSG00000125730	ENSG00000141736	ENSG00000131759	ENSG00000126368	ENSG00000125686	ENSG00000094804
GO:BP	homeostatic process	GO:0042592	1.03e-30	29.9891	1958	262	102	17906	ENSG00000170820	ENSG00000111424	ENSG00000091831	ENSG00000132170	ENSG00000113161	ENSG00000115970	ENSG00000137693	ENSG00000131808	ENSG00000158169	ENSG00000171105	ENSG00000169194	ENSG00000136574	ENSG00000113520	ENSG00000113522	ENSG00000185920	ENSG00000096968	ENSG00000126368	ENSG00000125686	ENSG00000254647	ENSG00000232810	ENSG00000174697	ENSG00000136244	ENSG00000138207	ENSG00000185950	ENSG00000160862	ENSG00000112164	ENSG00000122194	ENSG00000147465	ENSG00000118689	ENSG00000181856	ENSG00000123999	ENSG00000010610	ENSG00000125538	ENSG00000140718	ENSG00000138379	ENSG00000166603	ENSG00000112715	ENSG00000132386	ENSG00000171388	ENSG00000118137	ENSG00000242252
GO:BP	positive regulation of transport	GO:0051050	2.79e-30	29.5552	1008	262	74	17906	ENSG00000132170	ENSG00000137869	ENSG00000171105	ENSG00000169194	ENSG00000113520	ENSG00000113525	ENSG00000185920	ENSG00000096968	ENSG00000125730	ENSG00000141736	ENSG00000254647	ENSG00000232810	ENSG00000174697	ENSG00000136244	ENSG00000138207	ENSG00000106366	ENSG00000185950	ENSG00000123999	ENSG00000010610	ENSG00000125538	ENSG00000179914	ENSG00000112715	ENSG00000171388	ENSG00000118137	ENSG00000001626	ENSG00000148737	ENSG00000073756	ENSG00000104918	ENSG00000096717	ENSG00000108691	ENSG00000005421	ENSG00000169047	ENSG00000135218	ENSG00000142330	ENSG00000172179	ENSG00000169174	ENSG00000078401	ENSG00000017427	ENSG00000136634	ENSG00000181092	ENSG00000170498
GO:BP	cell surface receptor signaling pathway	GO:0007166	2.83e-30	29.5477	3197	262	130	17906	ENSG00000170820	ENSG00000091831	ENSG00000132170	ENSG00000169083	ENSG00000065361	ENSG00000137693	ENSG00000178568	ENSG00000125347	ENSG00000131808	ENSG00000171105	ENSG00000164404	ENSG00000169194	ENSG00000136574	ENSG00000113520	ENSG00000113525	ENSG00000185920	ENSG00000096968	ENSG00000125730	ENSG00000141736	ENSG00000125686	ENSG00000104899	ENSG00000254647	ENSG00000232810	ENSG00000174697	ENSG00000136244	ENSG00000106366	ENSG00000185950	ENSG00000112164	ENSG00000134363	ENSG00000115594	ENSG00000118689	ENSG00000123999	ENSG00000102265	ENSG00000010610	ENSG00000125538	ENSG00000138379	ENSG00000162734	ENSG00000112715	ENSG00000171388	ENSG00000118137	ENSG00000146674
GO:BP	negative regulation of cellular process	GO:0048523	4.02e-30	29.3953	4996	262	164	17906	ENSG00000111424	ENSG00000091831	ENSG00000132170	ENSG00000137869	ENSG00000197635	ENSG00000169083	ENSG00000113161	ENSG00000113580	ENSG00000065361	ENSG00000137693	ENSG00000178568	ENSG00000125347	ENSG00000152518	ENSG00000140009	ENSG00000106689	ENSG00000165140	ENSG00000149948	ENSG00000164404	ENSG00000109906	ENSG00000101367	ENSG00000103460	ENSG00000169194	ENSG00000136574	ENSG00000123374	ENSG00000113520	ENSG00000113522	ENSG00000197728	ENSG00000185920	ENSG00000096968	ENSG00000171940	ENSG00000125730	ENSG00000141736	ENSG00000131759	ENSG00000126368	ENSG00000125686	ENSG00000094804	ENSG00000254647	ENSG00000232810	ENSG00000174697	ENSG00000136244	ENSG00000188976
GO:BP	anatomical structure development	GO:0048856	5.65e-30	29.2481	6105	262	182	17906	ENSG00000138039	ENSG00000170820	ENSG00000111424	ENSG00000091831	ENSG00000132170	ENSG00000137869	ENSG00000109163	ENSG00000082175	ENSG00000169083	ENSG00000113161	ENSG00000065361	ENSG00000137693	ENSG00000178568	ENSG00000125347	ENSG00000152518	ENSG00000131808	ENSG00000106689	ENSG00000158169	ENSG00000171105	ENSG00000149948	ENSG00000164404	ENSG00000161405	ENSG00000109906	ENSG00000169194	ENSG00000136574	ENSG00000123374	ENSG00000113520	ENSG00000113525	ENSG00000185920	ENSG00000131435	ENSG00000096968	ENSG00000125730	ENSG00000141736	ENSG00000131759	ENSG00000126368	ENSG00000125686	ENSG00000104899	ENSG00000254647	ENSG00000232810	ENSG00000174697	ENSG00000136244
GO:BP	cell death	GO:0008219	6.21e-30	29.2067	2285	262	109	17906	ENSG00000111424	ENSG00000091831	ENSG00000132170	ENSG00000169083	ENSG00000113161	ENSG00000113580	ENSG00000065361	ENSG00000137693	ENSG00000178568	ENSG00000125347	ENSG00000149948	ENSG00000161405	ENSG00000109906	ENSG00000103460	ENSG00000169194	ENSG00000136574	ENSG00000113520	ENSG00000096968	ENSG00000131759	ENSG00000125686	ENSG00000254647	ENSG00000232810	ENSG00000174697	ENSG00000136244	ENSG00000188976	ENSG00000106366	ENSG00000185950	ENSG00000105835	ENSG00000147465	ENSG00000118689	ENSG00000102265	ENSG00000125538	ENSG00000162734	ENSG00000112715	ENSG00000132386	ENSG00000257017	ENSG00000146674	ENSG00000198793	ENSG00000148737	ENSG00000113083	ENSG00000073756
GO:BP	steroid metabolic process	GO:0008202	1.05e-29	28.9784	332	262	46	17906	ENSG00000111424	ENSG00000091831	ENSG00000137869	ENSG00000113161	ENSG00000131808	ENSG00000113520	ENSG00000079459	ENSG00000126368	ENSG00000125686	ENSG00000232810	ENSG00000174697	ENSG00000140459	ENSG00000147465	ENSG00000108786	ENSG00000125538	ENSG00000118137	ENSG00000148795	ENSG00000165953	ENSG00000001626	ENSG00000117594	ENSG00000096717	ENSG00000109819	ENSG00000005421	ENSG00000169174	ENSG00000140465	ENSG00000116678	ENSG00000231852	ENSG00000196139	ENSG00000118785	ENSG00000130203	ENSG00000093010	ENSG00000025423	ENSG00000072310	ENSG00000160870	ENSG00000130208	ENSG00000135100	ENSG00000049239	ENSG00000079435	ENSG00000105398	ENSG00000153162	ENSG00000203859
GO:BP	response to drug	GO:0042493	1.16e-29	28.9352	1093	262	76	17906	ENSG00000132170	ENSG00000113161	ENSG00000113580	ENSG00000137693	ENSG00000165140	ENSG00000149948	ENSG00000164404	ENSG00000169194	ENSG00000136574	ENSG00000123374	ENSG00000185920	ENSG00000131759	ENSG00000104899	ENSG00000254647	ENSG00000232810	ENSG00000174697	ENSG00000136244	ENSG00000138207	ENSG00000147465	ENSG00000118689	ENSG00000181856	ENSG00000125538	ENSG00000138379	ENSG00000177000	ENSG00000162734	ENSG00000132386	ENSG00000257017	ENSG00000118137	ENSG00000242252	ENSG00000001626	ENSG00000198793	ENSG00000113083	ENSG00000073756	ENSG00000104918	ENSG00000148346	ENSG00000090339	ENSG00000096717	ENSG00000109819	ENSG00000171862	ENSG00000100292	ENSG00000164761
GO:BP	inflammatory response	GO:0006954	2.12e-29	28.6737	780	262	65	17906	ENSG00000091831	ENSG00000132170	ENSG00000137869	ENSG00000169194	ENSG00000113520	ENSG00000113525	ENSG00000107020	ENSG00000096968	ENSG00000125730	ENSG00000126368	ENSG00000254647	ENSG00000232810	ENSG00000174697	ENSG00000136244	ENSG00000106366	ENSG00000105835	ENSG00000115594	ENSG00000102265	ENSG00000125538	ENSG00000132386	ENSG00000257017	ENSG00000118137	ENSG00000073756	ENSG00000106538	ENSG00000150782	ENSG00000090339	ENSG00000108691	ENSG00000100292	ENSG00000100985	ENSG00000135218	ENSG00000017427	ENSG00000105697	ENSG00000136634	ENSG00000181092	ENSG00000141753	ENSG00000132693	ENSG00000168610	ENSG00000170323	ENSG00000118785	ENSG00000130203	ENSG00000133048
GO:BP	developmental process	GO:0032502	2.47e-29	28.6065	6630	262	189	17906	ENSG00000138039	ENSG00000170820	ENSG00000111424	ENSG00000091831	ENSG00000132170	ENSG00000137869	ENSG00000109163	ENSG00000082175	ENSG00000169083	ENSG00000113161	ENSG00000065361	ENSG00000137693	ENSG00000178568	ENSG00000125347	ENSG00000152518	ENSG00000131808	ENSG00000106689	ENSG00000158169	ENSG00000171105	ENSG00000149948	ENSG00000164404	ENSG00000161405	ENSG00000109906	ENSG00000169194	ENSG00000136574	ENSG00000123374	ENSG00000113520	ENSG00000113525	ENSG00000185920	ENSG00000131435	ENSG00000096968	ENSG00000125730	ENSG00000141736	ENSG00000131759	ENSG00000126368	ENSG00000125686	ENSG00000104899	ENSG00000254647	ENSG00000232810	ENSG00000174697	ENSG00000136244
GO:BP	negative regulation of biological process	GO:0048519	3.36e-29	28.474	5681	262	174	17906	ENSG00000170820	ENSG00000111424	ENSG00000091831	ENSG00000132170	ENSG00000137869	ENSG00000197635	ENSG00000082175	ENSG00000169083	ENSG00000113161	ENSG00000113580	ENSG00000065361	ENSG00000115970	ENSG00000137693	ENSG00000178568	ENSG00000125347	ENSG00000152518	ENSG00000140009	ENSG00000106689	ENSG00000165140	ENSG00000149948	ENSG00000164404	ENSG00000109906	ENSG00000101367	ENSG00000103460	ENSG00000169194	ENSG00000136574	ENSG00000123374	ENSG00000113520	ENSG00000113522	ENSG00000197728	ENSG00000185920	ENSG00000096968	ENSG00000171940	ENSG00000125730	ENSG00000141736	ENSG00000131759	ENSG00000126368	ENSG00000125686	ENSG00000094804	ENSG00000104899	ENSG00000254647
GO:BP	apoptotic process	GO:0006915	3.71e-29	28.431	2006	262	101	17906	ENSG00000111424	ENSG00000091831	ENSG00000132170	ENSG00000169083	ENSG00000113161	ENSG00000113580	ENSG00000065361	ENSG00000137693	ENSG00000178568	ENSG00000125347	ENSG00000149948	ENSG00000161405	ENSG00000109906	ENSG00000103460	ENSG00000169194	ENSG00000136574	ENSG00000113520	ENSG00000096968	ENSG00000131759	ENSG00000125686	ENSG00000254647	ENSG00000232810	ENSG00000174697	ENSG00000136244	ENSG00000188976	ENSG00000106366	ENSG00000185950	ENSG00000147465	ENSG00000118689	ENSG00000102265	ENSG00000125538	ENSG00000162734	ENSG00000112715	ENSG00000146674	ENSG00000198793	ENSG00000148737	ENSG00000113083	ENSG00000073756	ENSG00000148346	ENSG00000090339	ENSG00000134259
GO:BP	regulation of cell death	GO:0010941	9.53e-29	28.0207	1757	262	94	17906	ENSG00000111424	ENSG00000091831	ENSG00000132170	ENSG00000169083	ENSG00000113161	ENSG00000065361	ENSG00000137693	ENSG00000149948	ENSG00000161405	ENSG00000109906	ENSG00000103460	ENSG00000169194	ENSG00000136574	ENSG00000113520	ENSG00000096968	ENSG00000131759	ENSG00000125686	ENSG00000254647	ENSG00000232810	ENSG00000174697	ENSG00000136244	ENSG00000188976	ENSG00000106366	ENSG00000185950	ENSG00000147465	ENSG00000118689	ENSG00000102265	ENSG00000125538	ENSG00000162734	ENSG00000112715	ENSG00000132386	ENSG00000257017	ENSG00000146674	ENSG00000198793	ENSG00000148737	ENSG00000113083	ENSG00000073756	ENSG00000090339	ENSG00000134259	ENSG00000096717	ENSG00000109819
GO:BP	circulatory system development	GO:0072359	9.7e-29	28.0131	1194	262	78	17906	ENSG00000132170	ENSG00000065361	ENSG00000137693	ENSG00000178568	ENSG00000171105	ENSG00000149948	ENSG00000136574	ENSG00000185920	ENSG00000131435	ENSG00000125730	ENSG00000141736	ENSG00000131759	ENSG00000125686	ENSG00000174697	ENSG00000136244	ENSG00000138207	ENSG00000106366	ENSG00000122194	ENSG00000125538	ENSG00000112715	ENSG00000132386	ENSG00000171388	ENSG00000198793	ENSG00000148737	ENSG00000113083	ENSG00000073756	ENSG00000150782	ENSG00000096717	ENSG00000171862	ENSG00000108691	ENSG00000154734	ENSG00000100292	ENSG00000172179	ENSG00000135409	ENSG00000116678	ENSG00000078401	ENSG00000017427	ENSG00000105697	ENSG00000136634	ENSG00000141448	ENSG00000168610
GO:BP	regulation of cell migration	GO:0030334	1.18e-28	27.9275	978	262	71	17906	ENSG00000132170	ENSG00000137869	ENSG00000197635	ENSG00000178568	ENSG00000131808	ENSG00000171105	ENSG00000101367	ENSG00000113520	ENSG00000096968	ENSG00000254647	ENSG00000232810	ENSG00000136244	ENSG00000106366	ENSG00000185950	ENSG00000115594	ENSG00000118689	ENSG00000102265	ENSG00000125538	ENSG00000138379	ENSG00000112715	ENSG00000132386	ENSG00000146674	ENSG00000198793	ENSG00000073756	ENSG00000106538	ENSG00000090339	ENSG00000096717	ENSG00000109819	ENSG00000171862	ENSG00000108691	ENSG00000154734	ENSG00000100292	ENSG00000100985	ENSG00000078401	ENSG00000017427	ENSG00000248099	ENSG00000181092	ENSG00000168610	ENSG00000157168	ENSG00000049130	ENSG00000130203
GO:BP	regulation of cell motility	GO:2000145	1.41e-28	27.851	1042	262	73	17906	ENSG00000132170	ENSG00000137869	ENSG00000197635	ENSG00000065361	ENSG00000178568	ENSG00000131808	ENSG00000171105	ENSG00000101367	ENSG00000113520	ENSG00000096968	ENSG00000141736	ENSG00000254647	ENSG00000232810	ENSG00000136244	ENSG00000106366	ENSG00000185950	ENSG00000115594	ENSG00000118689	ENSG00000102265	ENSG00000125538	ENSG00000138379	ENSG00000112715	ENSG00000132386	ENSG00000146674	ENSG00000198793	ENSG00000073756	ENSG00000106538	ENSG00000090339	ENSG00000096717	ENSG00000109819	ENSG00000171862	ENSG00000108691	ENSG00000154734	ENSG00000100292	ENSG00000100985	ENSG00000078401	ENSG00000017427	ENSG00000248099	ENSG00000181092	ENSG00000168610	ENSG00000157168
GO:BP	cellular response to peptide hormone stimulus	GO:0071375	1.58e-28	27.8018	334	262	45	17906	ENSG00000138039	ENSG00000132170	ENSG00000109163	ENSG00000171105	ENSG00000096968	ENSG00000094804	ENSG00000254647	ENSG00000174697	ENSG00000140459	ENSG00000185950	ENSG00000112164	ENSG00000147465	ENSG00000118689	ENSG00000181856	ENSG00000125538	ENSG00000138379	ENSG00000165953	ENSG00000242252	ENSG00000106538	ENSG00000146678	ENSG00000096717	ENSG00000171862	ENSG00000169047	ENSG00000142330	ENSG00000172179	ENSG00000169174	ENSG00000078401	ENSG00000181092	ENSG00000168610	ENSG00000140443	ENSG00000072310	ENSG00000167244	ENSG00000259384	ENSG00000164850	ENSG00000109458	ENSG00000105221	ENSG00000254087	ENSG00000175567	ENSG00000100219	ENSG00000082701	ENSG00000150907
GO:BP	regulation of cell differentiation	GO:0045595	2.22e-28	27.653	1932	262	98	17906	ENSG00000170820	ENSG00000111424	ENSG00000132170	ENSG00000169083	ENSG00000137693	ENSG00000178568	ENSG00000125347	ENSG00000152518	ENSG00000131808	ENSG00000106689	ENSG00000161405	ENSG00000109906	ENSG00000169194	ENSG00000136574	ENSG00000113520	ENSG00000113525	ENSG00000185920	ENSG00000096968	ENSG00000141736	ENSG00000131759	ENSG00000126368	ENSG00000125686	ENSG00000254647	ENSG00000232810	ENSG00000174697	ENSG00000136244	ENSG00000106366	ENSG00000134363	ENSG00000147465	ENSG00000118689	ENSG00000123999	ENSG00000010610	ENSG00000125538	ENSG00000140718	ENSG00000138379	ENSG00000112715	ENSG00000132386	ENSG00000118137	ENSG00000146674	ENSG00000242252	ENSG00000198793
GO:BP	secretion by cell	GO:0032940	3.96e-28	27.402	1567	262	88	17906	ENSG00000137869	ENSG00000197635	ENSG00000113161	ENSG00000111540	ENSG00000164404	ENSG00000169194	ENSG00000113525	ENSG00000096968	ENSG00000125730	ENSG00000126368	ENSG00000254647	ENSG00000232810	ENSG00000174697	ENSG00000136244	ENSG00000138207	ENSG00000106366	ENSG00000185950	ENSG00000112164	ENSG00000122194	ENSG00000123999	ENSG00000102265	ENSG00000125538	ENSG00000166603	ENSG00000112715	ENSG00000257017	ENSG00000171388	ENSG00000118137	ENSG00000001626	ENSG00000148737	ENSG00000106538	ENSG00000104918	ENSG00000148346	ENSG00000101856	ENSG00000100292	ENSG00000100985	ENSG00000169047	ENSG00000135218	ENSG00000142330	ENSG00000143839	ENSG00000078401	ENSG00000017427
GO:BP	regulation of secretion	GO:0051046	5.59e-28	27.2524	855	262	66	17906	ENSG00000137869	ENSG00000197635	ENSG00000113161	ENSG00000065361	ENSG00000164404	ENSG00000169194	ENSG00000113525	ENSG00000096968	ENSG00000126368	ENSG00000254647	ENSG00000232810	ENSG00000174697	ENSG00000136244	ENSG00000138207	ENSG00000185950	ENSG00000112164	ENSG00000123999	ENSG00000125538	ENSG00000171388	ENSG00000118137	ENSG00000001626	ENSG00000148737	ENSG00000104918	ENSG00000100292	ENSG00000169047	ENSG00000142330	ENSG00000172179	ENSG00000143839	ENSG00000078401	ENSG00000017427	ENSG00000136634	ENSG00000181092	ENSG00000170498	ENSG00000132693	ENSG00000157168	ENSG00000118785	ENSG00000130203	ENSG00000093010	ENSG00000122133	ENSG00000187094	ENSG00000118702
GO:BP	regulation of cellular component movement	GO:0051270	5.6e-28	27.252	1129	262	75	17906	ENSG00000132170	ENSG00000137869	ENSG00000197635	ENSG00000065361	ENSG00000178568	ENSG00000131808	ENSG00000171105	ENSG00000101367	ENSG00000136574	ENSG00000113520	ENSG00000096968	ENSG00000141736	ENSG00000254647	ENSG00000232810	ENSG00000136244	ENSG00000106366	ENSG00000185950	ENSG00000115594	ENSG00000118689	ENSG00000102265	ENSG00000125538	ENSG00000138379	ENSG00000112715	ENSG00000132386	ENSG00000146674	ENSG00000198793	ENSG00000073756	ENSG00000106538	ENSG00000090339	ENSG00000096717	ENSG00000109819	ENSG00000171862	ENSG00000108691	ENSG00000154734	ENSG00000100292	ENSG00000100985	ENSG00000078401	ENSG00000017427	ENSG00000248099	ENSG00000181092	ENSG00000168610
GO:BP	regulation of primary metabolic process	GO:0080090	6.25e-28	27.204	6189	262	180	17906	ENSG00000138039	ENSG00000170820	ENSG00000111424	ENSG00000091831	ENSG00000132170	ENSG00000082175	ENSG00000169083	ENSG00000113161	ENSG00000113580	ENSG00000065361	ENSG00000137693	ENSG00000178568	ENSG00000125347	ENSG00000152518	ENSG00000131808	ENSG00000140009	ENSG00000106689	ENSG00000165140	ENSG00000171105	ENSG00000242441	ENSG00000149948	ENSG00000164404	ENSG00000161405	ENSG00000109906	ENSG00000103460	ENSG00000169194	ENSG00000136574	ENSG00000123374	ENSG00000113520	ENSG00000079459	ENSG00000113522	ENSG00000113525	ENSG00000197728	ENSG00000185920	ENSG00000107020	ENSG00000096968	ENSG00000171940	ENSG00000125730	ENSG00000141736	ENSG00000131773	ENSG00000131759
GO:BP	negative regulation of cell death	GO:0060548	7.25e-28	27.1394	1039	262	72	17906	ENSG00000169083	ENSG00000113161	ENSG00000065361	ENSG00000137693	ENSG00000149948	ENSG00000103460	ENSG00000169194	ENSG00000136574	ENSG00000113520	ENSG00000096968	ENSG00000131759	ENSG00000125686	ENSG00000254647	ENSG00000232810	ENSG00000174697	ENSG00000136244	ENSG00000188976	ENSG00000106366	ENSG00000185950	ENSG00000147465	ENSG00000102265	ENSG00000125538	ENSG00000162734	ENSG00000112715	ENSG00000132386	ENSG00000198793	ENSG00000148737	ENSG00000073756	ENSG00000090339	ENSG00000134259	ENSG00000096717	ENSG00000109819	ENSG00000171862	ENSG00000108691	ENSG00000100292	ENSG00000100985	ENSG00000078401	ENSG00000017427	ENSG00000136634	ENSG00000141448	ENSG00000168610
GO:BP	response to insulin	GO:0032868	7.54e-28	27.1225	290	262	42	17906	ENSG00000132170	ENSG00000171105	ENSG00000254647	ENSG00000174697	ENSG00000185950	ENSG00000147465	ENSG00000118689	ENSG00000181856	ENSG00000125538	ENSG00000138379	ENSG00000166603	ENSG00000165953	ENSG00000242252	ENSG00000198793	ENSG00000106538	ENSG00000104918	ENSG00000146678	ENSG00000090339	ENSG00000096717	ENSG00000171862	ENSG00000169047	ENSG00000142330	ENSG00000169174	ENSG00000136634	ENSG00000181092	ENSG00000140443	ENSG00000072310	ENSG00000167244	ENSG00000186951	ENSG00000109458	ENSG00000137462	ENSG00000105221	ENSG00000254087	ENSG00000175567	ENSG00000100219	ENSG00000082701	ENSG00000176387	ENSG00000150907	ENSG00000121853	ENSG00000095637	ENSG00000145545
GO:BP	cell communication	GO:0007154	8.65e-28	27.0632	6798	262	189	17906	ENSG00000138039	ENSG00000170820	ENSG00000111424	ENSG00000091831	ENSG00000132170	ENSG00000137869	ENSG00000197635	ENSG00000109163	ENSG00000082175	ENSG00000169083	ENSG00000113161	ENSG00000113580	ENSG00000065361	ENSG00000119522	ENSG00000137693	ENSG00000178568	ENSG00000125347	ENSG00000111540	ENSG00000152518	ENSG00000131808	ENSG00000140009	ENSG00000165140	ENSG00000171105	ENSG00000149948	ENSG00000164404	ENSG00000169194	ENSG00000136574	ENSG00000123374	ENSG00000113520	ENSG00000113522	ENSG00000113525	ENSG00000185920	ENSG00000131435	ENSG00000096968	ENSG00000125730	ENSG00000141736	ENSG00000131759	ENSG00000126368	ENSG00000125686	ENSG00000104899	ENSG00000254647
GO:BP	regulation of molecular function	GO:0065009	1.17e-27	26.9331	3061	262	123	17906	ENSG00000138039	ENSG00000170820	ENSG00000111424	ENSG00000091831	ENSG00000132170	ENSG00000169083	ENSG00000113161	ENSG00000065361	ENSG00000115970	ENSG00000119522	ENSG00000178568	ENSG00000131808	ENSG00000140009	ENSG00000106689	ENSG00000171105	ENSG00000149948	ENSG00000101367	ENSG00000169194	ENSG00000113520	ENSG00000113522	ENSG00000113525	ENSG00000185920	ENSG00000096968	ENSG00000125730	ENSG00000141736	ENSG00000131759	ENSG00000125686	ENSG00000094804	ENSG00000104899	ENSG00000254647	ENSG00000232810	ENSG00000174697	ENSG00000136244	ENSG00000106366	ENSG00000185950	ENSG00000112164	ENSG00000102265	ENSG00000010610	ENSG00000125538	ENSG00000138379	ENSG00000162734
GO:BP	tube development	GO:0035295	1.18e-27	26.9292	1143	262	75	17906	ENSG00000111424	ENSG00000091831	ENSG00000132170	ENSG00000082175	ENSG00000169083	ENSG00000137693	ENSG00000106689	ENSG00000149948	ENSG00000169194	ENSG00000136574	ENSG00000185920	ENSG00000125730	ENSG00000141736	ENSG00000131759	ENSG00000125686	ENSG00000232810	ENSG00000174697	ENSG00000136244	ENSG00000138207	ENSG00000106366	ENSG00000125538	ENSG00000177000	ENSG00000112715	ENSG00000132386	ENSG00000171388	ENSG00000113083	ENSG00000073756	ENSG00000106538	ENSG00000150782	ENSG00000117594	ENSG00000096717	ENSG00000171862	ENSG00000108691	ENSG00000100292	ENSG00000172179	ENSG00000140465	ENSG00000116678	ENSG00000078401	ENSG00000136634	ENSG00000141448	ENSG00000168610
GO:BP	developmental process involved in reproduction	GO:0003006	1.32e-27	26.8808	988	262	70	17906	ENSG00000138039	ENSG00000170820	ENSG00000111424	ENSG00000091831	ENSG00000132170	ENSG00000137869	ENSG00000082175	ENSG00000169083	ENSG00000131808	ENSG00000158169	ENSG00000171105	ENSG00000164404	ENSG00000109906	ENSG00000136574	ENSG00000185920	ENSG00000131759	ENSG00000125686	ENSG00000104899	ENSG00000174697	ENSG00000138207	ENSG00000134363	ENSG00000122194	ENSG00000147465	ENSG00000118689	ENSG00000123999	ENSG00000125538	ENSG00000112715	ENSG00000132386	ENSG00000148795	ENSG00000001626	ENSG00000198793	ENSG00000073756	ENSG00000104918	ENSG00000130385	ENSG00000090339	ENSG00000096717	ENSG00000171862	ENSG00000154734	ENSG00000143839	ENSG00000135409	ENSG00000017427
GO:BP	regulation of locomotion	GO:0040012	1.32e-27	26.8808	1113	262	74	17906	ENSG00000132170	ENSG00000137869	ENSG00000197635	ENSG00000065361	ENSG00000178568	ENSG00000131808	ENSG00000171105	ENSG00000101367	ENSG00000113520	ENSG00000096968	ENSG00000141736	ENSG00000254647	ENSG00000232810	ENSG00000136244	ENSG00000106366	ENSG00000185950	ENSG00000115594	ENSG00000118689	ENSG00000102265	ENSG00000125538	ENSG00000138379	ENSG00000112715	ENSG00000132386	ENSG00000146674	ENSG00000198793	ENSG00000073756	ENSG00000106538	ENSG00000090339	ENSG00000096717	ENSG00000109819	ENSG00000171862	ENSG00000108691	ENSG00000154734	ENSG00000100292	ENSG00000100985	ENSG00000078401	ENSG00000017427	ENSG00000248099	ENSG00000181092	ENSG00000168610	ENSG00000157168
GO:BP	cell differentiation	GO:0030154	1.4e-27	26.8544	4335	262	148	17906	ENSG00000170820	ENSG00000111424	ENSG00000091831	ENSG00000132170	ENSG00000082175	ENSG00000169083	ENSG00000113161	ENSG00000065361	ENSG00000137693	ENSG00000178568	ENSG00000125347	ENSG00000152518	ENSG00000131808	ENSG00000106689	ENSG00000158169	ENSG00000149948	ENSG00000164404	ENSG00000161405	ENSG00000109906	ENSG00000169194	ENSG00000136574	ENSG00000113520	ENSG00000113525	ENSG00000185920	ENSG00000096968	ENSG00000125730	ENSG00000141736	ENSG00000131759	ENSG00000126368	ENSG00000125686	ENSG00000104899	ENSG00000254647	ENSG00000232810	ENSG00000174697	ENSG00000136244	ENSG00000106366	ENSG00000185950	ENSG00000134363	ENSG00000122194	ENSG00000147465	ENSG00000118689
GO:BP	hormone metabolic process	GO:0042445	1.86e-27	26.7312	244	262	39	17906	ENSG00000170820	ENSG00000111424	ENSG00000091831	ENSG00000137869	ENSG00000148120	ENSG00000131808	ENSG00000125686	ENSG00000232810	ENSG00000174697	ENSG00000140459	ENSG00000138207	ENSG00000147465	ENSG00000108786	ENSG00000125538	ENSG00000118137	ENSG00000115705	ENSG00000148795	ENSG00000148737	ENSG00000117594	ENSG00000134259	ENSG00000109819	ENSG00000143839	ENSG00000140465	ENSG00000231852	ENSG00000196139	ENSG00000118785	ENSG00000093010	ENSG00000025423	ENSG00000160870	ENSG00000049239	ENSG00000153162	ENSG00000159640	ENSG00000203859	ENSG00000147571	ENSG00000176387	ENSG00000138061	ENSG00000130234	ENSG00000145545	ENSG00000277893
GO:BP	export from cell	GO:0140352	3.38e-27	26.4707	1616	262	88	17906	ENSG00000137869	ENSG00000197635	ENSG00000113161	ENSG00000111540	ENSG00000164404	ENSG00000169194	ENSG00000113525	ENSG00000096968	ENSG00000125730	ENSG00000126368	ENSG00000254647	ENSG00000232810	ENSG00000174697	ENSG00000136244	ENSG00000138207	ENSG00000106366	ENSG00000185950	ENSG00000112164	ENSG00000122194	ENSG00000123999	ENSG00000102265	ENSG00000125538	ENSG00000166603	ENSG00000112715	ENSG00000257017	ENSG00000171388	ENSG00000118137	ENSG00000001626	ENSG00000148737	ENSG00000106538	ENSG00000104918	ENSG00000148346	ENSG00000101856	ENSG00000100292	ENSG00000100985	ENSG00000169047	ENSG00000135218	ENSG00000142330	ENSG00000143839	ENSG00000078401	ENSG00000017427
GO:BP	positive regulation of gene expression	GO:0010628	4.23e-27	26.3741	2048	262	99	17906	ENSG00000111424	ENSG00000091831	ENSG00000132170	ENSG00000082175	ENSG00000169083	ENSG00000113580	ENSG00000065361	ENSG00000137693	ENSG00000178568	ENSG00000125347	ENSG00000131808	ENSG00000140009	ENSG00000106689	ENSG00000171105	ENSG00000149948	ENSG00000161405	ENSG00000109906	ENSG00000103460	ENSG00000169194	ENSG00000136574	ENSG00000123374	ENSG00000113520	ENSG00000113525	ENSG00000185920	ENSG00000107020	ENSG00000141736	ENSG00000131759	ENSG00000126368	ENSG00000125686	ENSG00000104899	ENSG00000254647	ENSG00000232810	ENSG00000136244	ENSG00000106366	ENSG00000105835	ENSG00000147465	ENSG00000118689	ENSG00000010610	ENSG00000125538	ENSG00000138379	ENSG00000112715
GO:BP	phosphorylation	GO:0016310	6.44e-27	26.1908	2480	262	109	17906	ENSG00000170820	ENSG00000169083	ENSG00000113161	ENSG00000065361	ENSG00000178568	ENSG00000152518	ENSG00000165140	ENSG00000171105	ENSG00000149948	ENSG00000164404	ENSG00000169194	ENSG00000136574	ENSG00000123374	ENSG00000113520	ENSG00000113522	ENSG00000113525	ENSG00000096968	ENSG00000125730	ENSG00000141736	ENSG00000131759	ENSG00000125686	ENSG00000094804	ENSG00000254647	ENSG00000232810	ENSG00000174697	ENSG00000136244	ENSG00000185950	ENSG00000123999	ENSG00000010610	ENSG00000125538	ENSG00000138379	ENSG00000179914	ENSG00000162734	ENSG00000112715	ENSG00000171388	ENSG00000118137	ENSG00000146674	ENSG00000198793	ENSG00000113083	ENSG00000073756	ENSG00000106538
GO:BP	positive regulation of intracellular signal transduction	GO:1902533	8.11e-27	26.0909	1050	262	71	17906	ENSG00000170820	ENSG00000091831	ENSG00000169083	ENSG00000113161	ENSG00000065361	ENSG00000178568	ENSG00000171105	ENSG00000136574	ENSG00000096968	ENSG00000141736	ENSG00000254647	ENSG00000232810	ENSG00000174697	ENSG00000136244	ENSG00000185950	ENSG00000010610	ENSG00000125538	ENSG00000162734	ENSG00000112715	ENSG00000118137	ENSG00000146674	ENSG00000165953	ENSG00000198793	ENSG00000148737	ENSG00000150782	ENSG00000090339	ENSG00000134259	ENSG00000096717	ENSG00000171862	ENSG00000108691	ENSG00000100292	ENSG00000169047	ENSG00000135218	ENSG00000078401	ENSG00000017427	ENSG00000181092	ENSG00000170498	ENSG00000141753	ENSG00000196139	ENSG00000157168	ENSG00000049130
GO:BP	signaling	GO:0023052	8.12e-27	26.0905	6772	262	187	17906	ENSG00000138039	ENSG00000170820	ENSG00000111424	ENSG00000091831	ENSG00000132170	ENSG00000137869	ENSG00000197635	ENSG00000109163	ENSG00000082175	ENSG00000169083	ENSG00000113161	ENSG00000113580	ENSG00000065361	ENSG00000119522	ENSG00000137693	ENSG00000178568	ENSG00000125347	ENSG00000111540	ENSG00000152518	ENSG00000131808	ENSG00000140009	ENSG00000165140	ENSG00000171105	ENSG00000149948	ENSG00000164404	ENSG00000169194	ENSG00000136574	ENSG00000123374	ENSG00000113520	ENSG00000113522	ENSG00000113525	ENSG00000185920	ENSG00000131435	ENSG00000096968	ENSG00000125730	ENSG00000141736	ENSG00000131759	ENSG00000126368	ENSG00000125686	ENSG00000104899	ENSG00000254647
GO:BP	programmed cell death	GO:0012501	9.6e-27	26.0175	2152	262	101	17906	ENSG00000111424	ENSG00000091831	ENSG00000132170	ENSG00000169083	ENSG00000113161	ENSG00000113580	ENSG00000065361	ENSG00000137693	ENSG00000178568	ENSG00000125347	ENSG00000149948	ENSG00000161405	ENSG00000109906	ENSG00000103460	ENSG00000169194	ENSG00000136574	ENSG00000113520	ENSG00000096968	ENSG00000131759	ENSG00000125686	ENSG00000254647	ENSG00000232810	ENSG00000174697	ENSG00000136244	ENSG00000188976	ENSG00000106366	ENSG00000185950	ENSG00000147465	ENSG00000118689	ENSG00000102265	ENSG00000125538	ENSG00000162734	ENSG00000112715	ENSG00000146674	ENSG00000198793	ENSG00000148737	ENSG00000113083	ENSG00000073756	ENSG00000148346	ENSG00000090339	ENSG00000134259
GO:BP	muscle cell proliferation	GO:0033002	1.88e-26	25.725	242	262	38	17906	ENSG00000132170	ENSG00000113161	ENSG00000137693	ENSG00000178568	ENSG00000169194	ENSG00000096968	ENSG00000232810	ENSG00000136244	ENSG00000138207	ENSG00000105835	ENSG00000138379	ENSG00000171388	ENSG00000146674	ENSG00000198793	ENSG00000148737	ENSG00000073756	ENSG00000150782	ENSG00000109819	ENSG00000171862	ENSG00000154734	ENSG00000100292	ENSG00000100985	ENSG00000078401	ENSG00000017427	ENSG00000136634	ENSG00000141448	ENSG00000181092	ENSG00000168610	ENSG00000093010	ENSG00000163513	ENSG00000087245	ENSG00000164850	ENSG00000138685	ENSG00000154188	ENSG00000146648	ENSG00000069702	ENSG00000136826	ENSG00000100030
GO:BP	regulation of secretion by cell	GO:1903530	2.15e-26	25.6667	796	262	62	17906	ENSG00000137869	ENSG00000197635	ENSG00000113161	ENSG00000164404	ENSG00000169194	ENSG00000113525	ENSG00000096968	ENSG00000126368	ENSG00000254647	ENSG00000232810	ENSG00000174697	ENSG00000136244	ENSG00000138207	ENSG00000185950	ENSG00000112164	ENSG00000123999	ENSG00000125538	ENSG00000171388	ENSG00000118137	ENSG00000001626	ENSG00000148737	ENSG00000104918	ENSG00000100292	ENSG00000169047	ENSG00000142330	ENSG00000143839	ENSG00000078401	ENSG00000017427	ENSG00000136634	ENSG00000181092	ENSG00000170498	ENSG00000132693	ENSG00000118785	ENSG00000130203	ENSG00000122133	ENSG00000187094	ENSG00000118702	ENSG00000189403	ENSG00000102882	ENSG00000072310	ENSG00000135100
GO:BP	cell-cell signaling	GO:0007267	2.37e-26	25.6254	1699	262	89	17906	ENSG00000091831	ENSG00000137869	ENSG00000197635	ENSG00000082175	ENSG00000169083	ENSG00000113161	ENSG00000137693	ENSG00000140009	ENSG00000149948	ENSG00000164404	ENSG00000136574	ENSG00000131435	ENSG00000096968	ENSG00000125730	ENSG00000131759	ENSG00000126368	ENSG00000104899	ENSG00000254647	ENSG00000232810	ENSG00000174697	ENSG00000136244	ENSG00000138207	ENSG00000185950	ENSG00000112164	ENSG00000105835	ENSG00000122194	ENSG00000147465	ENSG00000118689	ENSG00000123999	ENSG00000125538	ENSG00000166603	ENSG00000171388	ENSG00000001626	ENSG00000198793	ENSG00000148737	ENSG00000073756	ENSG00000104918	ENSG00000150782	ENSG00000146678	ENSG00000134259	ENSG00000171862
GO:BP	positive regulation of biosynthetic process	GO:0009891	2.52e-26	25.5981	2055	262	98	17906	ENSG00000138039	ENSG00000111424	ENSG00000091831	ENSG00000132170	ENSG00000082175	ENSG00000169083	ENSG00000113580	ENSG00000137693	ENSG00000178568	ENSG00000125347	ENSG00000131808	ENSG00000140009	ENSG00000106689	ENSG00000171105	ENSG00000242441	ENSG00000149948	ENSG00000161405	ENSG00000109906	ENSG00000103460	ENSG00000136574	ENSG00000123374	ENSG00000113520	ENSG00000113525	ENSG00000185920	ENSG00000096968	ENSG00000141736	ENSG00000131759	ENSG00000126368	ENSG00000125686	ENSG00000254647	ENSG00000232810	ENSG00000136244	ENSG00000106366	ENSG00000185950	ENSG00000105835	ENSG00000147465	ENSG00000118689	ENSG00000010610	ENSG00000125538	ENSG00000138379	ENSG00000112715
GO:BP	negative regulation of developmental process	GO:0051093	2.74e-26	25.5624	1072	262	71	17906	ENSG00000132170	ENSG00000137693	ENSG00000178568	ENSG00000125347	ENSG00000152518	ENSG00000106689	ENSG00000149948	ENSG00000109906	ENSG00000169194	ENSG00000113520	ENSG00000185920	ENSG00000141736	ENSG00000131759	ENSG00000126368	ENSG00000125686	ENSG00000104899	ENSG00000232810	ENSG00000174697	ENSG00000136244	ENSG00000138207	ENSG00000106366	ENSG00000105835	ENSG00000134363	ENSG00000118689	ENSG00000123999	ENSG00000102265	ENSG00000125538	ENSG00000138379	ENSG00000112715	ENSG00000132386	ENSG00000150782	ENSG00000096717	ENSG00000109819	ENSG00000171862	ENSG00000100985	ENSG00000164761	ENSG00000172179	ENSG00000017427	ENSG00000181092	ENSG00000132693	ENSG00000168610
GO:BP	hormone secretion	GO:0046879	3.74e-26	25.427	320	262	42	17906	ENSG00000137869	ENSG00000197635	ENSG00000113161	ENSG00000164404	ENSG00000096968	ENSG00000126368	ENSG00000254647	ENSG00000232810	ENSG00000174697	ENSG00000136244	ENSG00000138207	ENSG00000185950	ENSG00000112164	ENSG00000123999	ENSG00000125538	ENSG00000166603	ENSG00000171388	ENSG00000001626	ENSG00000148737	ENSG00000104918	ENSG00000169047	ENSG00000142330	ENSG00000143839	ENSG00000078401	ENSG00000181092	ENSG00000170498	ENSG00000118785	ENSG00000118702	ENSG00000072310	ENSG00000135100	ENSG00000187486	ENSG00000164850	ENSG00000128342	ENSG00000254087	ENSG00000153162	ENSG00000175567	ENSG00000134640	ENSG00000147571	ENSG00000146648	ENSG00000121853	ENSG00000159224
GO:BP	regulation of cellular metabolic process	GO:0031323	4.59e-26	25.3384	6393	262	180	17906	ENSG00000138039	ENSG00000170820	ENSG00000111424	ENSG00000091831	ENSG00000132170	ENSG00000082175	ENSG00000169083	ENSG00000113161	ENSG00000113580	ENSG00000065361	ENSG00000137693	ENSG00000178568	ENSG00000125347	ENSG00000152518	ENSG00000131808	ENSG00000140009	ENSG00000106689	ENSG00000165140	ENSG00000171105	ENSG00000242441	ENSG00000149948	ENSG00000164404	ENSG00000161405	ENSG00000109906	ENSG00000103460	ENSG00000169194	ENSG00000136574	ENSG00000123374	ENSG00000113520	ENSG00000113522	ENSG00000113525	ENSG00000197728	ENSG00000185920	ENSG00000107020	ENSG00000096968	ENSG00000171940	ENSG00000125730	ENSG00000141736	ENSG00000131773	ENSG00000131759	ENSG00000126368
GO:BP	cellular developmental process	GO:0048869	4.63e-26	25.3341	4531	262	149	17906	ENSG00000170820	ENSG00000111424	ENSG00000091831	ENSG00000132170	ENSG00000082175	ENSG00000169083	ENSG00000113161	ENSG00000065361	ENSG00000137693	ENSG00000178568	ENSG00000125347	ENSG00000152518	ENSG00000131808	ENSG00000106689	ENSG00000158169	ENSG00000149948	ENSG00000164404	ENSG00000161405	ENSG00000109906	ENSG00000169194	ENSG00000136574	ENSG00000113520	ENSG00000113525	ENSG00000185920	ENSG00000096968	ENSG00000125730	ENSG00000141736	ENSG00000131759	ENSG00000126368	ENSG00000125686	ENSG00000104899	ENSG00000254647	ENSG00000232810	ENSG00000174697	ENSG00000136244	ENSG00000106366	ENSG00000185950	ENSG00000105835	ENSG00000134363	ENSG00000122194	ENSG00000147465
GO:BP	epithelial cell proliferation	GO:0050673	6.21e-26	25.2071	451	262	48	17906	ENSG00000170820	ENSG00000111424	ENSG00000091831	ENSG00000132170	ENSG00000082175	ENSG00000169083	ENSG00000137693	ENSG00000131808	ENSG00000185920	ENSG00000141736	ENSG00000126368	ENSG00000125686	ENSG00000232810	ENSG00000174697	ENSG00000134363	ENSG00000112715	ENSG00000132386	ENSG00000171388	ENSG00000118137	ENSG00000146674	ENSG00000198793	ENSG00000148737	ENSG00000096717	ENSG00000171862	ENSG00000108691	ENSG00000100292	ENSG00000172179	ENSG00000017427	ENSG00000136634	ENSG00000141753	ENSG00000168610	ENSG00000130203	ENSG00000189403	ENSG00000173511	ENSG00000138685	ENSG00000030582	ENSG00000153162	ENSG00000172216	ENSG00000136869	ENSG00000118046	ENSG00000100219
GO:BP	hormone transport	GO:0009914	8.72e-26	25.0597	327	262	42	17906	ENSG00000137869	ENSG00000197635	ENSG00000113161	ENSG00000164404	ENSG00000096968	ENSG00000126368	ENSG00000254647	ENSG00000232810	ENSG00000174697	ENSG00000136244	ENSG00000138207	ENSG00000185950	ENSG00000112164	ENSG00000123999	ENSG00000125538	ENSG00000166603	ENSG00000171388	ENSG00000001626	ENSG00000148737	ENSG00000104918	ENSG00000169047	ENSG00000142330	ENSG00000143839	ENSG00000078401	ENSG00000181092	ENSG00000170498	ENSG00000118785	ENSG00000118702	ENSG00000072310	ENSG00000135100	ENSG00000187486	ENSG00000164850	ENSG00000128342	ENSG00000254087	ENSG00000153162	ENSG00000175567	ENSG00000134640	ENSG00000147571	ENSG00000146648	ENSG00000121853	ENSG00000159224
GO:BP	negative regulation of response to stimulus	GO:0048585	8.72e-26	25.0597	1731	262	89	17906	ENSG00000091831	ENSG00000132170	ENSG00000137869	ENSG00000197635	ENSG00000169083	ENSG00000113161	ENSG00000065361	ENSG00000137693	ENSG00000165140	ENSG00000149948	ENSG00000136574	ENSG00000113520	ENSG00000185920	ENSG00000141736	ENSG00000126368	ENSG00000254647	ENSG00000232810	ENSG00000174697	ENSG00000136244	ENSG00000188976	ENSG00000106366	ENSG00000105835	ENSG00000134363	ENSG00000122194	ENSG00000118689	ENSG00000125538	ENSG00000138379	ENSG00000162734	ENSG00000132386	ENSG00000171388	ENSG00000118137	ENSG00000146674	ENSG00000198793	ENSG00000148737	ENSG00000073756	ENSG00000146678	ENSG00000090339	ENSG00000096717	ENSG00000171862	ENSG00000108691	ENSG00000100292
GO:BP	regulation of hormone secretion	GO:0046883	1.11e-25	24.9564	272	262	39	17906	ENSG00000137869	ENSG00000197635	ENSG00000113161	ENSG00000164404	ENSG00000096968	ENSG00000126368	ENSG00000254647	ENSG00000232810	ENSG00000174697	ENSG00000138207	ENSG00000185950	ENSG00000112164	ENSG00000123999	ENSG00000125538	ENSG00000171388	ENSG00000001626	ENSG00000148737	ENSG00000104918	ENSG00000169047	ENSG00000142330	ENSG00000143839	ENSG00000078401	ENSG00000181092	ENSG00000170498	ENSG00000118785	ENSG00000118702	ENSG00000072310	ENSG00000135100	ENSG00000187486	ENSG00000164850	ENSG00000128342	ENSG00000153162	ENSG00000175567	ENSG00000134640	ENSG00000147571	ENSG00000146648	ENSG00000121853	ENSG00000159224	ENSG00000136238
GO:BP	positive regulation of cellular biosynthetic process	GO:0031328	1.45e-25	24.8373	2021	262	96	17906	ENSG00000138039	ENSG00000111424	ENSG00000091831	ENSG00000132170	ENSG00000082175	ENSG00000169083	ENSG00000113580	ENSG00000137693	ENSG00000178568	ENSG00000125347	ENSG00000131808	ENSG00000140009	ENSG00000106689	ENSG00000171105	ENSG00000242441	ENSG00000149948	ENSG00000161405	ENSG00000109906	ENSG00000103460	ENSG00000136574	ENSG00000123374	ENSG00000113520	ENSG00000113525	ENSG00000185920	ENSG00000096968	ENSG00000141736	ENSG00000131759	ENSG00000126368	ENSG00000125686	ENSG00000254647	ENSG00000232810	ENSG00000136244	ENSG00000106366	ENSG00000185950	ENSG00000105835	ENSG00000147465	ENSG00000118689	ENSG00000010610	ENSG00000125538	ENSG00000138379	ENSG00000112715
GO:BP	sex differentiation	GO:0007548	1.66e-25	24.7792	275	262	39	17906	ENSG00000138039	ENSG00000170820	ENSG00000091831	ENSG00000137869	ENSG00000082175	ENSG00000169083	ENSG00000131808	ENSG00000171105	ENSG00000164404	ENSG00000136574	ENSG00000131759	ENSG00000104899	ENSG00000174697	ENSG00000138207	ENSG00000134363	ENSG00000147465	ENSG00000118689	ENSG00000123999	ENSG00000112715	ENSG00000148795	ENSG00000104918	ENSG00000130385	ENSG00000090339	ENSG00000096717	ENSG00000154734	ENSG00000143839	ENSG00000135409	ENSG00000141448	ENSG00000196139	ENSG00000049130	ENSG00000123131	ENSG00000153162	ENSG00000147437	ENSG00000184937	ENSG00000172216	ENSG00000004478	ENSG00000157227	ENSG00000145545	ENSG00000277893
GO:BP	transmembrane receptor protein tyrosine kinase signaling pathway	GO:0007169	1.91e-25	24.7199	744	262	59	17906	ENSG00000170820	ENSG00000169083	ENSG00000065361	ENSG00000178568	ENSG00000171105	ENSG00000096968	ENSG00000141736	ENSG00000254647	ENSG00000174697	ENSG00000185950	ENSG00000118689	ENSG00000010610	ENSG00000125538	ENSG00000138379	ENSG00000112715	ENSG00000171388	ENSG00000146674	ENSG00000165953	ENSG00000113083	ENSG00000106538	ENSG00000146678	ENSG00000134259	ENSG00000096717	ENSG00000171862	ENSG00000100985	ENSG00000169047	ENSG00000172179	ENSG00000017427	ENSG00000181092	ENSG00000141753	ENSG00000168610	ENSG00000157168	ENSG00000104368	ENSG00000118702	ENSG00000169252	ENSG00000087245	ENSG00000102882	ENSG00000173511	ENSG00000140443	ENSG00000072310	ENSG00000167244
GO:BP	negative regulation of cell population proliferation	GO:0008285	2.3e-25	24.6381	775	262	60	17906	ENSG00000111424	ENSG00000132170	ENSG00000169083	ENSG00000178568	ENSG00000125347	ENSG00000109906	ENSG00000185920	ENSG00000096968	ENSG00000141736	ENSG00000131759	ENSG00000125686	ENSG00000094804	ENSG00000232810	ENSG00000136244	ENSG00000138207	ENSG00000160862	ENSG00000122194	ENSG00000125538	ENSG00000138379	ENSG00000132386	ENSG00000171388	ENSG00000146674	ENSG00000073756	ENSG00000134259	ENSG00000109819	ENSG00000171862	ENSG00000108691	ENSG00000154734	ENSG00000100292	ENSG00000172179	ENSG00000136634	ENSG00000181092	ENSG00000170498	ENSG00000132693	ENSG00000168610	ENSG00000130203	ENSG00000093010	ENSG00000163513	ENSG00000123131	ENSG00000101665	ENSG00000115008
GO:BP	regulation of apoptotic process	GO:0042981	2.5e-25	24.6018	1605	262	85	17906	ENSG00000111424	ENSG00000091831	ENSG00000132170	ENSG00000169083	ENSG00000113161	ENSG00000065361	ENSG00000137693	ENSG00000149948	ENSG00000161405	ENSG00000109906	ENSG00000103460	ENSG00000169194	ENSG00000136574	ENSG00000113520	ENSG00000096968	ENSG00000131759	ENSG00000125686	ENSG00000254647	ENSG00000232810	ENSG00000174697	ENSG00000136244	ENSG00000188976	ENSG00000106366	ENSG00000185950	ENSG00000147465	ENSG00000118689	ENSG00000102265	ENSG00000125538	ENSG00000162734	ENSG00000112715	ENSG00000146674	ENSG00000198793	ENSG00000148737	ENSG00000113083	ENSG00000073756	ENSG00000090339	ENSG00000134259	ENSG00000096717	ENSG00000109819	ENSG00000171862	ENSG00000108691
GO:BP	negative regulation of apoptotic process	GO:0043066	2.86e-25	24.5435	926	262	65	17906	ENSG00000169083	ENSG00000113161	ENSG00000065361	ENSG00000137693	ENSG00000149948	ENSG00000103460	ENSG00000169194	ENSG00000136574	ENSG00000113520	ENSG00000096968	ENSG00000131759	ENSG00000125686	ENSG00000254647	ENSG00000232810	ENSG00000174697	ENSG00000136244	ENSG00000188976	ENSG00000106366	ENSG00000185950	ENSG00000147465	ENSG00000102265	ENSG00000125538	ENSG00000162734	ENSG00000112715	ENSG00000198793	ENSG00000148737	ENSG00000073756	ENSG00000090339	ENSG00000134259	ENSG00000096717	ENSG00000109819	ENSG00000171862	ENSG00000108691	ENSG00000100292	ENSG00000100985	ENSG00000078401	ENSG00000017427	ENSG00000136634	ENSG00000141448	ENSG00000049130	ENSG00000130203
GO:BP	regulation of metabolic process	GO:0019222	5.48e-25	24.2611	6982	262	187	17906	ENSG00000138039	ENSG00000170820	ENSG00000111424	ENSG00000091831	ENSG00000132170	ENSG00000082175	ENSG00000169083	ENSG00000113161	ENSG00000113580	ENSG00000065361	ENSG00000137693	ENSG00000178568	ENSG00000125347	ENSG00000152518	ENSG00000131808	ENSG00000140009	ENSG00000106689	ENSG00000165140	ENSG00000171105	ENSG00000242441	ENSG00000149948	ENSG00000164404	ENSG00000161405	ENSG00000109906	ENSG00000103460	ENSG00000169194	ENSG00000136574	ENSG00000123374	ENSG00000113520	ENSG00000079459	ENSG00000113522	ENSG00000113525	ENSG00000197728	ENSG00000185920	ENSG00000107020	ENSG00000096968	ENSG00000171940	ENSG00000125730	ENSG00000141736	ENSG00000131773	ENSG00000131759
GO:BP	cellular response to organic cyclic compound	GO:0071407	5.83e-25	24.2344	624	262	54	17906	ENSG00000170820	ENSG00000111424	ENSG00000091831	ENSG00000132170	ENSG00000082175	ENSG00000169083	ENSG00000113580	ENSG00000137693	ENSG00000152518	ENSG00000140009	ENSG00000185920	ENSG00000096968	ENSG00000131759	ENSG00000126368	ENSG00000125686	ENSG00000232810	ENSG00000147465	ENSG00000118689	ENSG00000125538	ENSG00000138379	ENSG00000132386	ENSG00000242252	ENSG00000001626	ENSG00000073756	ENSG00000150782	ENSG00000090339	ENSG00000096717	ENSG00000109819	ENSG00000108691	ENSG00000140465	ENSG00000078401	ENSG00000105697	ENSG00000136634	ENSG00000181092	ENSG00000196139	ENSG00000168610	ENSG00000118785	ENSG00000102882	ENSG00000164850	ENSG00000103375	ENSG00000186951
GO:BP	steroid biosynthetic process	GO:0006694	7.07e-25	24.1508	199	262	34	17906	ENSG00000111424	ENSG00000137869	ENSG00000113161	ENSG00000131808	ENSG00000079459	ENSG00000126368	ENSG00000125686	ENSG00000232810	ENSG00000174697	ENSG00000140459	ENSG00000147465	ENSG00000108786	ENSG00000125538	ENSG00000118137	ENSG00000148795	ENSG00000001626	ENSG00000117594	ENSG00000096717	ENSG00000109819	ENSG00000140465	ENSG00000231852	ENSG00000196139	ENSG00000130203	ENSG00000025423	ENSG00000072310	ENSG00000160870	ENSG00000135100	ENSG00000049239	ENSG00000153162	ENSG00000203859	ENSG00000147571	ENSG00000176387	ENSG00000145545	ENSG00000277893
GO:BP	regulation of programmed cell death	GO:0043067	8.07e-25	24.093	1633	262	85	17906	ENSG00000111424	ENSG00000091831	ENSG00000132170	ENSG00000169083	ENSG00000113161	ENSG00000065361	ENSG00000137693	ENSG00000149948	ENSG00000161405	ENSG00000109906	ENSG00000103460	ENSG00000169194	ENSG00000136574	ENSG00000113520	ENSG00000096968	ENSG00000131759	ENSG00000125686	ENSG00000254647	ENSG00000232810	ENSG00000174697	ENSG00000136244	ENSG00000188976	ENSG00000106366	ENSG00000185950	ENSG00000147465	ENSG00000118689	ENSG00000102265	ENSG00000125538	ENSG00000162734	ENSG00000112715	ENSG00000146674	ENSG00000198793	ENSG00000148737	ENSG00000113083	ENSG00000073756	ENSG00000090339	ENSG00000134259	ENSG00000096717	ENSG00000109819	ENSG00000171862	ENSG00000108691
GO:BP	lipid metabolic process	GO:0006629	8.9e-25	24.0505	1414	262	79	17906	ENSG00000111424	ENSG00000091831	ENSG00000132170	ENSG00000137869	ENSG00000113161	ENSG00000131808	ENSG00000113520	ENSG00000079459	ENSG00000125730	ENSG00000126368	ENSG00000125686	ENSG00000254647	ENSG00000232810	ENSG00000174697	ENSG00000140459	ENSG00000138207	ENSG00000185950	ENSG00000147465	ENSG00000108786	ENSG00000125538	ENSG00000118137	ENSG00000148795	ENSG00000165953	ENSG00000001626	ENSG00000198793	ENSG00000073756	ENSG00000106538	ENSG00000117594	ENSG00000096717	ENSG00000109819	ENSG00000171862	ENSG00000005421	ENSG00000169047	ENSG00000135218	ENSG00000169174	ENSG00000140465	ENSG00000116678	ENSG00000078401	ENSG00000231852	ENSG00000141448	ENSG00000181092
GO:BP	negative regulation of programmed cell death	GO:0043069	1.03e-24	23.9855	948	262	65	17906	ENSG00000169083	ENSG00000113161	ENSG00000065361	ENSG00000137693	ENSG00000149948	ENSG00000103460	ENSG00000169194	ENSG00000136574	ENSG00000113520	ENSG00000096968	ENSG00000131759	ENSG00000125686	ENSG00000254647	ENSG00000232810	ENSG00000174697	ENSG00000136244	ENSG00000188976	ENSG00000106366	ENSG00000185950	ENSG00000147465	ENSG00000102265	ENSG00000125538	ENSG00000162734	ENSG00000112715	ENSG00000198793	ENSG00000148737	ENSG00000073756	ENSG00000090339	ENSG00000134259	ENSG00000096717	ENSG00000109819	ENSG00000171862	ENSG00000108691	ENSG00000100292	ENSG00000100985	ENSG00000078401	ENSG00000017427	ENSG00000136634	ENSG00000141448	ENSG00000049130	ENSG00000130203
GO:BP	gonad development	GO:0008406	2.06e-24	23.6868	222	262	35	17906	ENSG00000138039	ENSG00000170820	ENSG00000091831	ENSG00000137869	ENSG00000082175	ENSG00000169083	ENSG00000131808	ENSG00000171105	ENSG00000164404	ENSG00000136574	ENSG00000131759	ENSG00000104899	ENSG00000174697	ENSG00000134363	ENSG00000147465	ENSG00000118689	ENSG00000123999	ENSG00000112715	ENSG00000104918	ENSG00000130385	ENSG00000090339	ENSG00000096717	ENSG00000154734	ENSG00000143839	ENSG00000135409	ENSG00000141448	ENSG00000196139	ENSG00000049130	ENSG00000123131	ENSG00000147437	ENSG00000184937	ENSG00000172216	ENSG00000157227	ENSG00000145545	ENSG00000277893
GO:BP	regulation of small molecule metabolic process	GO:0062012	2.25e-24	23.6486	443	262	46	17906	ENSG00000138039	ENSG00000111424	ENSG00000132170	ENSG00000113161	ENSG00000165140	ENSG00000171105	ENSG00000113520	ENSG00000079459	ENSG00000126368	ENSG00000254647	ENSG00000232810	ENSG00000174697	ENSG00000185950	ENSG00000147465	ENSG00000125538	ENSG00000118137	ENSG00000146674	ENSG00000165953	ENSG00000198793	ENSG00000073756	ENSG00000096717	ENSG00000109819	ENSG00000169047	ENSG00000116678	ENSG00000017427	ENSG00000181092	ENSG00000141753	ENSG00000196139	ENSG00000168610	ENSG00000130203	ENSG00000093010	ENSG00000072310	ENSG00000167244	ENSG00000130208	ENSG00000049239	ENSG00000164850	ENSG00000186951	ENSG00000105221	ENSG00000153162	ENSG00000082701	ENSG00000141510
GO:BP	tissue development	GO:0009888	4.8e-24	23.3186	2118	262	96	17906	ENSG00000170820	ENSG00000111424	ENSG00000091831	ENSG00000132170	ENSG00000082175	ENSG00000169083	ENSG00000113161	ENSG00000065361	ENSG00000137693	ENSG00000178568	ENSG00000106689	ENSG00000171105	ENSG00000149948	ENSG00000161405	ENSG00000109906	ENSG00000169194	ENSG00000136574	ENSG00000185920	ENSG00000096968	ENSG00000131759	ENSG00000125686	ENSG00000104899	ENSG00000232810	ENSG00000174697	ENSG00000136244	ENSG00000138207	ENSG00000106366	ENSG00000134363	ENSG00000122194	ENSG00000102265	ENSG00000125538	ENSG00000140718	ENSG00000138379	ENSG00000177000	ENSG00000112715	ENSG00000242252	ENSG00000198793	ENSG00000148737	ENSG00000113083	ENSG00000073756	ENSG00000130385
GO:BP	development of primary sexual characteristics	GO:0045137	5.14e-24	23.2891	228	262	35	17906	ENSG00000138039	ENSG00000170820	ENSG00000091831	ENSG00000137869	ENSG00000082175	ENSG00000169083	ENSG00000131808	ENSG00000171105	ENSG00000164404	ENSG00000136574	ENSG00000131759	ENSG00000104899	ENSG00000174697	ENSG00000134363	ENSG00000147465	ENSG00000118689	ENSG00000123999	ENSG00000112715	ENSG00000104918	ENSG00000130385	ENSG00000090339	ENSG00000096717	ENSG00000154734	ENSG00000143839	ENSG00000135409	ENSG00000141448	ENSG00000196139	ENSG00000049130	ENSG00000123131	ENSG00000147437	ENSG00000184937	ENSG00000172216	ENSG00000157227	ENSG00000145545	ENSG00000277893
GO:BP	phosphate-containing compound metabolic process	GO:0006796	7.39e-24	23.1315	3367	262	123	17906	ENSG00000138039	ENSG00000170820	ENSG00000169083	ENSG00000113161	ENSG00000065361	ENSG00000178568	ENSG00000154328	ENSG00000152518	ENSG00000165140	ENSG00000171105	ENSG00000149948	ENSG00000164404	ENSG00000169194	ENSG00000136574	ENSG00000123374	ENSG00000113520	ENSG00000079459	ENSG00000113522	ENSG00000113525	ENSG00000096968	ENSG00000125730	ENSG00000141736	ENSG00000131759	ENSG00000125686	ENSG00000094804	ENSG00000254647	ENSG00000232810	ENSG00000174697	ENSG00000136244	ENSG00000185950	ENSG00000105835	ENSG00000123999	ENSG00000010610	ENSG00000125538	ENSG00000138379	ENSG00000179914	ENSG00000162734	ENSG00000112715	ENSG00000171388	ENSG00000118137	ENSG00000146674
GO:BP	positive regulation of macromolecule biosynthetic process	GO:0010557	7.51e-24	23.1242	1925	262	91	17906	ENSG00000111424	ENSG00000091831	ENSG00000132170	ENSG00000082175	ENSG00000169083	ENSG00000113580	ENSG00000137693	ENSG00000178568	ENSG00000125347	ENSG00000131808	ENSG00000140009	ENSG00000106689	ENSG00000171105	ENSG00000242441	ENSG00000149948	ENSG00000161405	ENSG00000109906	ENSG00000103460	ENSG00000136574	ENSG00000123374	ENSG00000113520	ENSG00000113525	ENSG00000185920	ENSG00000096968	ENSG00000141736	ENSG00000131759	ENSG00000126368	ENSG00000125686	ENSG00000254647	ENSG00000232810	ENSG00000136244	ENSG00000106366	ENSG00000185950	ENSG00000105835	ENSG00000118689	ENSG00000010610	ENSG00000125538	ENSG00000138379	ENSG00000112715	ENSG00000171388	ENSG00000198793
GO:BP	regulation of immune system process	GO:0002682	7.53e-24	23.1231	1688	262	85	17906	ENSG00000170820	ENSG00000091831	ENSG00000132170	ENSG00000137869	ENSG00000197635	ENSG00000137693	ENSG00000125347	ENSG00000152518	ENSG00000131808	ENSG00000161405	ENSG00000109906	ENSG00000169194	ENSG00000113520	ENSG00000113525	ENSG00000096968	ENSG00000125730	ENSG00000141736	ENSG00000131759	ENSG00000126368	ENSG00000125686	ENSG00000254647	ENSG00000232810	ENSG00000174697	ENSG00000136244	ENSG00000138207	ENSG00000106366	ENSG00000185950	ENSG00000115594	ENSG00000118689	ENSG00000123999	ENSG00000010610	ENSG00000125538	ENSG00000138379	ENSG00000112715	ENSG00000118137	ENSG00000242252	ENSG00000198793	ENSG00000113083	ENSG00000106538	ENSG00000150782	ENSG00000090339
GO:BP	phosphorus metabolic process	GO:0006793	1.48e-23	22.829	3393	262	123	17906	ENSG00000138039	ENSG00000170820	ENSG00000169083	ENSG00000113161	ENSG00000065361	ENSG00000178568	ENSG00000154328	ENSG00000152518	ENSG00000165140	ENSG00000171105	ENSG00000149948	ENSG00000164404	ENSG00000169194	ENSG00000136574	ENSG00000123374	ENSG00000113520	ENSG00000079459	ENSG00000113522	ENSG00000113525	ENSG00000096968	ENSG00000125730	ENSG00000141736	ENSG00000131759	ENSG00000125686	ENSG00000094804	ENSG00000254647	ENSG00000232810	ENSG00000174697	ENSG00000136244	ENSG00000185950	ENSG00000105835	ENSG00000123999	ENSG00000010610	ENSG00000125538	ENSG00000138379	ENSG00000179914	ENSG00000162734	ENSG00000112715	ENSG00000171388	ENSG00000118137	ENSG00000146674
GO:BP	signal transduction	GO:0007165	1.7e-23	22.7687	6296	262	174	17906	ENSG00000138039	ENSG00000170820	ENSG00000111424	ENSG00000091831	ENSG00000132170	ENSG00000109163	ENSG00000082175	ENSG00000169083	ENSG00000113161	ENSG00000113580	ENSG00000065361	ENSG00000119522	ENSG00000137693	ENSG00000178568	ENSG00000125347	ENSG00000111540	ENSG00000152518	ENSG00000131808	ENSG00000140009	ENSG00000165140	ENSG00000171105	ENSG00000164404	ENSG00000169194	ENSG00000136574	ENSG00000123374	ENSG00000113520	ENSG00000113522	ENSG00000113525	ENSG00000185920	ENSG00000096968	ENSG00000125730	ENSG00000141736	ENSG00000131759	ENSG00000126368	ENSG00000125686	ENSG00000104899	ENSG00000254647	ENSG00000232810	ENSG00000174697	ENSG00000136244	ENSG00000188976
GO:BP	vasculature development	GO:0001944	2.66e-23	22.5746	820	262	59	17906	ENSG00000132170	ENSG00000137693	ENSG00000149948	ENSG00000136574	ENSG00000125730	ENSG00000141736	ENSG00000125686	ENSG00000174697	ENSG00000136244	ENSG00000106366	ENSG00000122194	ENSG00000125538	ENSG00000112715	ENSG00000132386	ENSG00000171388	ENSG00000148737	ENSG00000113083	ENSG00000073756	ENSG00000150782	ENSG00000096717	ENSG00000171862	ENSG00000108691	ENSG00000100292	ENSG00000172179	ENSG00000135409	ENSG00000116678	ENSG00000078401	ENSG00000136634	ENSG00000141448	ENSG00000168610	ENSG00000130203	ENSG00000133048	ENSG00000163513	ENSG00000087245	ENSG00000173511	ENSG00000101665	ENSG00000115008	ENSG00000164850	ENSG00000109458	ENSG00000128342	ENSG00000138685
GO:BP	regulation of nitrogen compound metabolic process	GO:0051171	3.16e-23	22.4999	6009	262	169	17906	ENSG00000170820	ENSG00000111424	ENSG00000091831	ENSG00000132170	ENSG00000082175	ENSG00000169083	ENSG00000113161	ENSG00000113580	ENSG00000065361	ENSG00000137693	ENSG00000178568	ENSG00000125347	ENSG00000152518	ENSG00000131808	ENSG00000140009	ENSG00000106689	ENSG00000165140	ENSG00000171105	ENSG00000242441	ENSG00000149948	ENSG00000164404	ENSG00000161405	ENSG00000109906	ENSG00000103460	ENSG00000169194	ENSG00000136574	ENSG00000123374	ENSG00000113520	ENSG00000113522	ENSG00000113525	ENSG00000197728	ENSG00000185920	ENSG00000107020	ENSG00000096968	ENSG00000171940	ENSG00000125730	ENSG00000141736	ENSG00000131773	ENSG00000131759	ENSG00000126368	ENSG00000125686
GO:BP	response to abiotic stimulus	GO:0009628	3.88e-23	22.4113	1248	262	72	17906	ENSG00000132170	ENSG00000197635	ENSG00000113161	ENSG00000137693	ENSG00000125347	ENSG00000149948	ENSG00000169194	ENSG00000136574	ENSG00000185920	ENSG00000232810	ENSG00000174697	ENSG00000188976	ENSG00000105835	ENSG00000147465	ENSG00000118689	ENSG00000181856	ENSG00000125538	ENSG00000138379	ENSG00000177000	ENSG00000112715	ENSG00000132386	ENSG00000242252	ENSG00000198793	ENSG00000073756	ENSG00000104918	ENSG00000090339	ENSG00000096717	ENSG00000109819	ENSG00000171862	ENSG00000100292	ENSG00000140465	ENSG00000078401	ENSG00000017427	ENSG00000105697	ENSG00000141448	ENSG00000181092	ENSG00000104368	ENSG00000133048	ENSG00000187094	ENSG00000169252	ENSG00000163513
GO:BP	cardiovascular system development	GO:0072358	4.58e-23	22.339	829	262	59	17906	ENSG00000132170	ENSG00000137693	ENSG00000149948	ENSG00000136574	ENSG00000125730	ENSG00000141736	ENSG00000125686	ENSG00000174697	ENSG00000136244	ENSG00000106366	ENSG00000122194	ENSG00000125538	ENSG00000112715	ENSG00000132386	ENSG00000171388	ENSG00000148737	ENSG00000113083	ENSG00000073756	ENSG00000150782	ENSG00000096717	ENSG00000171862	ENSG00000108691	ENSG00000100292	ENSG00000172179	ENSG00000135409	ENSG00000116678	ENSG00000078401	ENSG00000136634	ENSG00000141448	ENSG00000168610	ENSG00000130203	ENSG00000133048	ENSG00000163513	ENSG00000087245	ENSG00000173511	ENSG00000101665	ENSG00000115008	ENSG00000164850	ENSG00000109458	ENSG00000128342	ENSG00000138685
GO:BP	gland development	GO:0048732	4.86e-23	22.313	453	262	45	17906	ENSG00000111424	ENSG00000091831	ENSG00000137869	ENSG00000082175	ENSG00000169083	ENSG00000178568	ENSG00000171105	ENSG00000185920	ENSG00000096968	ENSG00000131759	ENSG00000125686	ENSG00000232810	ENSG00000185950	ENSG00000112715	ENSG00000132386	ENSG00000171388	ENSG00000118137	ENSG00000171862	ENSG00000100292	ENSG00000172179	ENSG00000169174	ENSG00000140465	ENSG00000105697	ENSG00000136634	ENSG00000141448	ENSG00000157168	ENSG00000118702	ENSG00000163513	ENSG00000102882	ENSG00000167244	ENSG00000135100	ENSG00000169018	ENSG00000105221	ENSG00000184937	ENSG00000172216	ENSG00000175567	ENSG00000118046	ENSG00000147571	ENSG00000004478	ENSG00000100219	ENSG00000146648
GO:BP	localization	GO:0051179	6.33e-23	22.1986	6889	262	182	17906	ENSG00000170820	ENSG00000111424	ENSG00000091831	ENSG00000132170	ENSG00000137869	ENSG00000197635	ENSG00000169083	ENSG00000113161	ENSG00000065361	ENSG00000115970	ENSG00000119522	ENSG00000178568	ENSG00000111540	ENSG00000131808	ENSG00000182255	ENSG00000171105	ENSG00000068781	ENSG00000164404	ENSG00000109906	ENSG00000101367	ENSG00000169194	ENSG00000136574	ENSG00000123374	ENSG00000113520	ENSG00000113525	ENSG00000197728	ENSG00000185920	ENSG00000096968	ENSG00000125730	ENSG00000141736	ENSG00000131759	ENSG00000126368	ENSG00000125686	ENSG00000254647	ENSG00000232810	ENSG00000174697	ENSG00000136244	ENSG00000138207	ENSG00000106366	ENSG00000185950	ENSG00000160862
GO:BP	positive regulation of transcription, DNA-templated	GO:0045893	6.6e-23	22.1802	1551	262	80	17906	ENSG00000111424	ENSG00000091831	ENSG00000132170	ENSG00000082175	ENSG00000169083	ENSG00000113580	ENSG00000137693	ENSG00000178568	ENSG00000125347	ENSG00000131808	ENSG00000140009	ENSG00000106689	ENSG00000171105	ENSG00000149948	ENSG00000161405	ENSG00000109906	ENSG00000103460	ENSG00000136574	ENSG00000123374	ENSG00000113520	ENSG00000113525	ENSG00000185920	ENSG00000141736	ENSG00000131759	ENSG00000126368	ENSG00000125686	ENSG00000232810	ENSG00000136244	ENSG00000106366	ENSG00000105835	ENSG00000118689	ENSG00000010610	ENSG00000125538	ENSG00000138379	ENSG00000112715	ENSG00000171388	ENSG00000198793	ENSG00000148737	ENSG00000150782	ENSG00000130385	ENSG00000096717
GO:BP	peptide secretion	GO:0002790	8.69e-23	22.0612	666	262	53	17906	ENSG00000197635	ENSG00000113161	ENSG00000169194	ENSG00000113525	ENSG00000096968	ENSG00000126368	ENSG00000254647	ENSG00000232810	ENSG00000174697	ENSG00000136244	ENSG00000138207	ENSG00000185950	ENSG00000112164	ENSG00000125538	ENSG00000166603	ENSG00000171388	ENSG00000118137	ENSG00000001626	ENSG00000148737	ENSG00000169047	ENSG00000135218	ENSG00000142330	ENSG00000078401	ENSG00000017427	ENSG00000136634	ENSG00000170498	ENSG00000132693	ENSG00000130203	ENSG00000122133	ENSG00000133048	ENSG00000118702	ENSG00000189403	ENSG00000102882	ENSG00000072310	ENSG00000135100	ENSG00000187486	ENSG00000115008	ENSG00000164850	ENSG00000137462	ENSG00000254087	ENSG00000153162
GO:BP	cellular response to cytokine stimulus	GO:0071345	9.63e-23	22.0164	1130	262	68	17906	ENSG00000132170	ENSG00000125347	ENSG00000152518	ENSG00000169194	ENSG00000113520	ENSG00000113525	ENSG00000096968	ENSG00000126368	ENSG00000125686	ENSG00000232810	ENSG00000174697	ENSG00000136244	ENSG00000185950	ENSG00000115594	ENSG00000147465	ENSG00000118689	ENSG00000181856	ENSG00000102265	ENSG00000010610	ENSG00000125538	ENSG00000112715	ENSG00000118137	ENSG00000113083	ENSG00000073756	ENSG00000150782	ENSG00000148346	ENSG00000090339	ENSG00000096717	ENSG00000109819	ENSG00000108691	ENSG00000100292	ENSG00000100985	ENSG00000169047	ENSG00000164761	ENSG00000135218	ENSG00000116678	ENSG00000078401	ENSG00000105697	ENSG00000136634	ENSG00000181092	ENSG00000168610
GO:BP	protein metabolic process	GO:0019538	9.63e-23	22.0164	5940	262	167	17906	ENSG00000170820	ENSG00000091831	ENSG00000132170	ENSG00000197635	ENSG00000169083	ENSG00000113161	ENSG00000065361	ENSG00000148120	ENSG00000178568	ENSG00000125347	ENSG00000152518	ENSG00000131808	ENSG00000171105	ENSG00000149948	ENSG00000164404	ENSG00000109906	ENSG00000169194	ENSG00000136574	ENSG00000123374	ENSG00000113520	ENSG00000113522	ENSG00000113525	ENSG00000197728	ENSG00000185920	ENSG00000107020	ENSG00000096968	ENSG00000125730	ENSG00000141736	ENSG00000131759	ENSG00000126368	ENSG00000125686	ENSG00000094804	ENSG00000254647	ENSG00000232810	ENSG00000174697	ENSG00000136244	ENSG00000188976	ENSG00000106366	ENSG00000185950	ENSG00000122194	ENSG00000118689
GO:BP	regulation of intracellular signal transduction	GO:1902531	1.04e-22	21.9838	1876	262	88	17906	ENSG00000170820	ENSG00000091831	ENSG00000169083	ENSG00000113161	ENSG00000065361	ENSG00000119522	ENSG00000178568	ENSG00000165140	ENSG00000171105	ENSG00000136574	ENSG00000123374	ENSG00000113522	ENSG00000096968	ENSG00000141736	ENSG00000126368	ENSG00000254647	ENSG00000232810	ENSG00000174697	ENSG00000136244	ENSG00000188976	ENSG00000185950	ENSG00000010610	ENSG00000125538	ENSG00000138379	ENSG00000162734	ENSG00000112715	ENSG00000118137	ENSG00000146674	ENSG00000165953	ENSG00000198793	ENSG00000148737	ENSG00000073756	ENSG00000150782	ENSG00000090339	ENSG00000134259	ENSG00000096717	ENSG00000171862	ENSG00000108691	ENSG00000100292	ENSG00000100985	ENSG00000169047
GO:BP	regulation of peptide secretion	GO:0002791	1.04e-22	21.9818	536	262	48	17906	ENSG00000197635	ENSG00000113161	ENSG00000169194	ENSG00000113525	ENSG00000096968	ENSG00000126368	ENSG00000254647	ENSG00000232810	ENSG00000174697	ENSG00000136244	ENSG00000138207	ENSG00000185950	ENSG00000112164	ENSG00000125538	ENSG00000171388	ENSG00000118137	ENSG00000001626	ENSG00000148737	ENSG00000169047	ENSG00000142330	ENSG00000017427	ENSG00000136634	ENSG00000170498	ENSG00000132693	ENSG00000130203	ENSG00000122133	ENSG00000118702	ENSG00000189403	ENSG00000102882	ENSG00000072310	ENSG00000187486	ENSG00000115008	ENSG00000164850	ENSG00000137462	ENSG00000254087	ENSG00000153162	ENSG00000136869	ENSG00000175567	ENSG00000134640	ENSG00000147571	ENSG00000154188
GO:BP	regulation of response to external stimulus	GO:0032101	1.04e-22	21.9818	1132	262	68	17906	ENSG00000091831	ENSG00000132170	ENSG00000137869	ENSG00000197635	ENSG00000113161	ENSG00000125347	ENSG00000113520	ENSG00000096968	ENSG00000125730	ENSG00000126368	ENSG00000125686	ENSG00000254647	ENSG00000232810	ENSG00000174697	ENSG00000136244	ENSG00000106366	ENSG00000115594	ENSG00000122194	ENSG00000125538	ENSG00000138379	ENSG00000112715	ENSG00000132386	ENSG00000118137	ENSG00000198793	ENSG00000073756	ENSG00000106538	ENSG00000150782	ENSG00000171862	ENSG00000108691	ENSG00000100985	ENSG00000135218	ENSG00000078401	ENSG00000017427	ENSG00000136634	ENSG00000181092	ENSG00000170323	ENSG00000118785	ENSG00000130203	ENSG00000104368	ENSG00000187094	ENSG00000141965
GO:BP	blood vessel development	GO:0001568	1.07e-22	21.9713	784	262	57	17906	ENSG00000132170	ENSG00000137693	ENSG00000149948	ENSG00000136574	ENSG00000125730	ENSG00000141736	ENSG00000125686	ENSG00000174697	ENSG00000136244	ENSG00000106366	ENSG00000122194	ENSG00000125538	ENSG00000112715	ENSG00000132386	ENSG00000171388	ENSG00000148737	ENSG00000113083	ENSG00000073756	ENSG00000150782	ENSG00000096717	ENSG00000171862	ENSG00000108691	ENSG00000100292	ENSG00000172179	ENSG00000135409	ENSG00000116678	ENSG00000078401	ENSG00000136634	ENSG00000141448	ENSG00000168610	ENSG00000130203	ENSG00000133048	ENSG00000163513	ENSG00000087245	ENSG00000173511	ENSG00000101665	ENSG00000115008	ENSG00000164850	ENSG00000109458	ENSG00000138685	ENSG00000152804
GO:BP	regulation of peptide transport	GO:0090087	1.21e-22	21.9188	786	262	57	17906	ENSG00000197635	ENSG00000113161	ENSG00000169194	ENSG00000113525	ENSG00000096968	ENSG00000141736	ENSG00000126368	ENSG00000254647	ENSG00000232810	ENSG00000174697	ENSG00000136244	ENSG00000138207	ENSG00000185950	ENSG00000112164	ENSG00000125538	ENSG00000171388	ENSG00000118137	ENSG00000001626	ENSG00000148737	ENSG00000073756	ENSG00000169047	ENSG00000135218	ENSG00000142330	ENSG00000017427	ENSG00000136634	ENSG00000181092	ENSG00000170498	ENSG00000132693	ENSG00000130203	ENSG00000122133	ENSG00000118702	ENSG00000189403	ENSG00000102882	ENSG00000072310	ENSG00000187486	ENSG00000115008	ENSG00000164850	ENSG00000137462	ENSG00000105221	ENSG00000254087	ENSG00000153162
GO:BP	multicellular organismal homeostasis	GO:0048871	1.43e-22	21.8439	490	262	46	17906	ENSG00000170820	ENSG00000137693	ENSG00000131808	ENSG00000169194	ENSG00000113520	ENSG00000096968	ENSG00000126368	ENSG00000232810	ENSG00000174697	ENSG00000136244	ENSG00000138207	ENSG00000160862	ENSG00000125538	ENSG00000140718	ENSG00000166603	ENSG00000112715	ENSG00000171388	ENSG00000242252	ENSG00000001626	ENSG00000073756	ENSG00000150782	ENSG00000148346	ENSG00000109819	ENSG00000164761	ENSG00000135218	ENSG00000116678	ENSG00000105697	ENSG00000181092	ENSG00000168610	ENSG00000170323	ENSG00000118785	ENSG00000169252	ENSG00000140443	ENSG00000135100	ENSG00000115008	ENSG00000153162	ENSG00000172216	ENSG00000118523	ENSG00000136869	ENSG00000175567	ENSG00000118046
GO:BP	response to wounding	GO:0009611	1.43e-22	21.8439	702	262	54	17906	ENSG00000113161	ENSG00000065361	ENSG00000137693	ENSG00000178568	ENSG00000125347	ENSG00000152518	ENSG00000136574	ENSG00000096968	ENSG00000141736	ENSG00000254647	ENSG00000136244	ENSG00000106366	ENSG00000122194	ENSG00000102265	ENSG00000138379	ENSG00000118137	ENSG00000198793	ENSG00000113083	ENSG00000146678	ENSG00000171862	ENSG00000100292	ENSG00000135218	ENSG00000140465	ENSG00000078401	ENSG00000017427	ENSG00000248099	ENSG00000136634	ENSG00000141448	ENSG00000157168	ENSG00000118785	ENSG00000130203	ENSG00000104368	ENSG00000110799	ENSG00000163513	ENSG00000102882	ENSG00000124491	ENSG00000115008	ENSG00000186951	ENSG00000138685	ENSG00000152804	ENSG00000030582
GO:BP	tube morphogenesis	GO:0035239	1.58e-22	21.8002	944	262	62	17906	ENSG00000111424	ENSG00000091831	ENSG00000132170	ENSG00000082175	ENSG00000169083	ENSG00000137693	ENSG00000106689	ENSG00000149948	ENSG00000136574	ENSG00000185920	ENSG00000125730	ENSG00000141736	ENSG00000131759	ENSG00000125686	ENSG00000232810	ENSG00000174697	ENSG00000136244	ENSG00000106366	ENSG00000125538	ENSG00000177000	ENSG00000112715	ENSG00000132386	ENSG00000171388	ENSG00000113083	ENSG00000073756	ENSG00000150782	ENSG00000096717	ENSG00000171862	ENSG00000108691	ENSG00000100292	ENSG00000172179	ENSG00000116678	ENSG00000078401	ENSG00000136634	ENSG00000141448	ENSG00000168610	ENSG00000130203	ENSG00000133048	ENSG00000163513	ENSG00000087245	ENSG00000173511
GO:BP	protein kinase B signaling	GO:0043491	1.89e-22	21.7229	273	262	36	17906	ENSG00000091831	ENSG00000065361	ENSG00000178568	ENSG00000171105	ENSG00000136574	ENSG00000141736	ENSG00000254647	ENSG00000232810	ENSG00000174697	ENSG00000185950	ENSG00000125538	ENSG00000138379	ENSG00000198793	ENSG00000148737	ENSG00000113083	ENSG00000150782	ENSG00000096717	ENSG00000171862	ENSG00000108691	ENSG00000169047	ENSG00000017427	ENSG00000196139	ENSG00000157168	ENSG00000049130	ENSG00000133048	ENSG00000140443	ENSG00000167244	ENSG00000164850	ENSG00000178562	ENSG00000109458	ENSG00000138685	ENSG00000118046	ENSG00000154188	ENSG00000146648	ENSG00000136826	ENSG00000136238
GO:BP	cell migration	GO:0016477	2.17e-22	21.664	1620	262	81	17906	ENSG00000132170	ENSG00000137869	ENSG00000197635	ENSG00000178568	ENSG00000131808	ENSG00000171105	ENSG00000101367	ENSG00000113520	ENSG00000096968	ENSG00000254647	ENSG00000232810	ENSG00000174697	ENSG00000136244	ENSG00000106366	ENSG00000185950	ENSG00000115594	ENSG00000122194	ENSG00000118689	ENSG00000102265	ENSG00000125538	ENSG00000138379	ENSG00000112715	ENSG00000132386	ENSG00000118137	ENSG00000146674	ENSG00000198793	ENSG00000113083	ENSG00000073756	ENSG00000106538	ENSG00000090339	ENSG00000096717	ENSG00000109819	ENSG00000171862	ENSG00000108691	ENSG00000154734	ENSG00000100292	ENSG00000100985	ENSG00000078401	ENSG00000017427	ENSG00000248099	ENSG00000136634
GO:BP	female pregnancy	GO:0007565	2.55e-22	21.5931	203	262	32	17906	ENSG00000111424	ENSG00000091831	ENSG00000082175	ENSG00000169083	ENSG00000131808	ENSG00000131759	ENSG00000125686	ENSG00000174697	ENSG00000105835	ENSG00000102265	ENSG00000125538	ENSG00000198793	ENSG00000073756	ENSG00000100985	ENSG00000172179	ENSG00000118785	ENSG00000093010	ENSG00000182752	ENSG00000163513	ENSG00000087245	ENSG00000102882	ENSG00000128342	ENSG00000170345	ENSG00000147437	ENSG00000175567	ENSG00000147571	ENSG00000004478	ENSG00000176387	ENSG00000121853	ENSG00000159224	ENSG00000204217	ENSG00000100030
GO:BP	positive regulation of RNA metabolic process	GO:0051254	2.58e-22	21.5878	1742	262	84	17906	ENSG00000111424	ENSG00000091831	ENSG00000132170	ENSG00000082175	ENSG00000169083	ENSG00000113580	ENSG00000137693	ENSG00000178568	ENSG00000125347	ENSG00000152518	ENSG00000131808	ENSG00000140009	ENSG00000106689	ENSG00000171105	ENSG00000242441	ENSG00000149948	ENSG00000161405	ENSG00000109906	ENSG00000103460	ENSG00000136574	ENSG00000123374	ENSG00000113520	ENSG00000113525	ENSG00000185920	ENSG00000141736	ENSG00000131759	ENSG00000126368	ENSG00000125686	ENSG00000232810	ENSG00000136244	ENSG00000106366	ENSG00000105835	ENSG00000118689	ENSG00000010610	ENSG00000125538	ENSG00000140718	ENSG00000138379	ENSG00000112715	ENSG00000171388	ENSG00000198793	ENSG00000148737
GO:BP	regulation of macromolecule metabolic process	GO:0060255	2.58e-22	21.5878	6438	262	174	17906	ENSG00000170820	ENSG00000111424	ENSG00000091831	ENSG00000132170	ENSG00000082175	ENSG00000169083	ENSG00000113161	ENSG00000113580	ENSG00000065361	ENSG00000137693	ENSG00000178568	ENSG00000125347	ENSG00000152518	ENSG00000131808	ENSG00000140009	ENSG00000106689	ENSG00000165140	ENSG00000171105	ENSG00000242441	ENSG00000149948	ENSG00000164404	ENSG00000161405	ENSG00000109906	ENSG00000103460	ENSG00000169194	ENSG00000136574	ENSG00000123374	ENSG00000113520	ENSG00000113522	ENSG00000113525	ENSG00000197728	ENSG00000185920	ENSG00000107020	ENSG00000096968	ENSG00000171940	ENSG00000125730	ENSG00000141736	ENSG00000131773	ENSG00000131759	ENSG00000126368	ENSG00000125686
GO:BP	growth	GO:0040007	2.89e-22	21.5396	1020	262	64	17906	ENSG00000170820	ENSG00000091831	ENSG00000132170	ENSG00000137869	ENSG00000169083	ENSG00000137693	ENSG00000178568	ENSG00000140009	ENSG00000106689	ENSG00000165140	ENSG00000171105	ENSG00000149948	ENSG00000164404	ENSG00000136574	ENSG00000185920	ENSG00000141736	ENSG00000131759	ENSG00000125686	ENSG00000104899	ENSG00000254647	ENSG00000174697	ENSG00000138207	ENSG00000122194	ENSG00000118689	ENSG00000140718	ENSG00000138379	ENSG00000112715	ENSG00000146674	ENSG00000198793	ENSG00000146678	ENSG00000134259	ENSG00000096717	ENSG00000171862	ENSG00000172179	ENSG00000116678	ENSG00000078401	ENSG00000017427	ENSG00000105697	ENSG00000141448	ENSG00000141753	ENSG00000168610
GO:BP	response to cytokine	GO:0034097	3.17e-22	21.4987	1225	262	70	17906	ENSG00000132170	ENSG00000125347	ENSG00000152518	ENSG00000169194	ENSG00000113520	ENSG00000113525	ENSG00000096968	ENSG00000131759	ENSG00000126368	ENSG00000125686	ENSG00000232810	ENSG00000174697	ENSG00000136244	ENSG00000185950	ENSG00000115594	ENSG00000147465	ENSG00000118689	ENSG00000181856	ENSG00000102265	ENSG00000010610	ENSG00000125538	ENSG00000177000	ENSG00000112715	ENSG00000118137	ENSG00000113083	ENSG00000073756	ENSG00000150782	ENSG00000148346	ENSG00000090339	ENSG00000096717	ENSG00000109819	ENSG00000108691	ENSG00000100292	ENSG00000100985	ENSG00000169047	ENSG00000164761	ENSG00000135218	ENSG00000116678	ENSG00000078401	ENSG00000105697	ENSG00000136634
GO:BP	positive regulation of cell differentiation	GO:0045597	3.17e-22	21.4984	1022	262	64	17906	ENSG00000111424	ENSG00000132170	ENSG00000169083	ENSG00000109906	ENSG00000169194	ENSG00000136574	ENSG00000113520	ENSG00000113525	ENSG00000185920	ENSG00000096968	ENSG00000131759	ENSG00000125686	ENSG00000254647	ENSG00000232810	ENSG00000136244	ENSG00000106366	ENSG00000147465	ENSG00000118689	ENSG00000010610	ENSG00000125538	ENSG00000112715	ENSG00000132386	ENSG00000118137	ENSG00000146674	ENSG00000198793	ENSG00000148737	ENSG00000073756	ENSG00000106538	ENSG00000150782	ENSG00000134259	ENSG00000096717	ENSG00000171862	ENSG00000135218	ENSG00000078401	ENSG00000017427	ENSG00000105697	ENSG00000141448	ENSG00000181092	ENSG00000168610	ENSG00000157168	ENSG00000049130
GO:BP	multi-multicellular organism process	GO:0044706	4.98e-22	21.303	243	262	34	17906	ENSG00000111424	ENSG00000091831	ENSG00000082175	ENSG00000169083	ENSG00000131808	ENSG00000131759	ENSG00000125686	ENSG00000174697	ENSG00000105835	ENSG00000102265	ENSG00000125538	ENSG00000198793	ENSG00000073756	ENSG00000100985	ENSG00000172179	ENSG00000140465	ENSG00000078401	ENSG00000118785	ENSG00000093010	ENSG00000182752	ENSG00000163513	ENSG00000087245	ENSG00000102882	ENSG00000128342	ENSG00000170345	ENSG00000147437	ENSG00000175567	ENSG00000147571	ENSG00000004478	ENSG00000176387	ENSG00000121853	ENSG00000159224	ENSG00000204217	ENSG00000100030
GO:BP	regulation of growth	GO:0040008	4.99e-22	21.3016	693	262	53	17906	ENSG00000132170	ENSG00000169083	ENSG00000137693	ENSG00000178568	ENSG00000140009	ENSG00000165140	ENSG00000171105	ENSG00000149948	ENSG00000164404	ENSG00000185920	ENSG00000141736	ENSG00000254647	ENSG00000174697	ENSG00000138207	ENSG00000140718	ENSG00000138379	ENSG00000112715	ENSG00000146674	ENSG00000198793	ENSG00000146678	ENSG00000134259	ENSG00000096717	ENSG00000171862	ENSG00000172179	ENSG00000078401	ENSG00000017427	ENSG00000105697	ENSG00000141448	ENSG00000141753	ENSG00000168610	ENSG00000118785	ENSG00000130203	ENSG00000118702	ENSG00000169252	ENSG00000163513	ENSG00000167244	ENSG00000259384	ENSG00000101665	ENSG00000186951	ENSG00000138685	ENSG00000176697
GO:BP	leukocyte differentiation	GO:0002521	5e-22	21.3007	531	262	47	17906	ENSG00000170820	ENSG00000132170	ENSG00000125347	ENSG00000152518	ENSG00000131808	ENSG00000161405	ENSG00000109906	ENSG00000113520	ENSG00000113525	ENSG00000141736	ENSG00000131759	ENSG00000125686	ENSG00000232810	ENSG00000174697	ENSG00000136244	ENSG00000123999	ENSG00000010610	ENSG00000125538	ENSG00000112715	ENSG00000242252	ENSG00000198793	ENSG00000150782	ENSG00000096717	ENSG00000100985	ENSG00000116678	ENSG00000136634	ENSG00000181092	ENSG00000168610	ENSG00000049130	ENSG00000163513	ENSG00000189403	ENSG00000162692	ENSG00000135100	ENSG00000101665	ENSG00000178562	ENSG00000137462	ENSG00000128342	ENSG00000152804	ENSG00000254087	ENSG00000170345	ENSG00000172216
GO:BP	negative regulation of signaling	GO:0023057	5.38e-22	21.2691	1454	262	76	17906	ENSG00000091831	ENSG00000132170	ENSG00000169083	ENSG00000113161	ENSG00000065361	ENSG00000137693	ENSG00000165140	ENSG00000136574	ENSG00000185920	ENSG00000141736	ENSG00000126368	ENSG00000254647	ENSG00000232810	ENSG00000174697	ENSG00000136244	ENSG00000188976	ENSG00000106366	ENSG00000134363	ENSG00000118689	ENSG00000123999	ENSG00000125538	ENSG00000138379	ENSG00000162734	ENSG00000171388	ENSG00000118137	ENSG00000146674	ENSG00000198793	ENSG00000148737	ENSG00000073756	ENSG00000146678	ENSG00000090339	ENSG00000096717	ENSG00000171862	ENSG00000100292	ENSG00000100985	ENSG00000169047	ENSG00000169174	ENSG00000078401	ENSG00000017427	ENSG00000136634	ENSG00000181092
GO:BP	female sex differentiation	GO:0046660	6.05e-22	21.2185	118	262	26	17906	ENSG00000170820	ENSG00000091831	ENSG00000137869	ENSG00000082175	ENSG00000131808	ENSG00000171105	ENSG00000164404	ENSG00000104899	ENSG00000174697	ENSG00000138207	ENSG00000134363	ENSG00000118689	ENSG00000123999	ENSG00000112715	ENSG00000104918	ENSG00000130385	ENSG00000090339	ENSG00000096717	ENSG00000154734	ENSG00000135409	ENSG00000049130	ENSG00000147437	ENSG00000184937	ENSG00000172216	ENSG00000157227	ENSG00000145545
GO:BP	positive regulation of cell migration	GO:0030335	6.29e-22	21.2014	560	262	48	17906	ENSG00000131808	ENSG00000171105	ENSG00000101367	ENSG00000096968	ENSG00000254647	ENSG00000232810	ENSG00000136244	ENSG00000106366	ENSG00000185950	ENSG00000115594	ENSG00000125538	ENSG00000138379	ENSG00000112715	ENSG00000198793	ENSG00000073756	ENSG00000106538	ENSG00000090339	ENSG00000096717	ENSG00000154734	ENSG00000100292	ENSG00000100985	ENSG00000078401	ENSG00000017427	ENSG00000248099	ENSG00000168610	ENSG00000049130	ENSG00000146070	ENSG00000163513	ENSG00000189403	ENSG00000102882	ENSG00000173511	ENSG00000140443	ENSG00000164850	ENSG00000109458	ENSG00000138685	ENSG00000131981	ENSG00000030582	ENSG00000105221	ENSG00000254087	ENSG00000154188	ENSG00000100219
GO:BP	MAPK cascade	GO:0000165	6.85e-22	21.164	940	262	61	17906	ENSG00000170820	ENSG00000169083	ENSG00000113161	ENSG00000065361	ENSG00000178568	ENSG00000152518	ENSG00000171105	ENSG00000136574	ENSG00000113525	ENSG00000096968	ENSG00000141736	ENSG00000125686	ENSG00000254647	ENSG00000232810	ENSG00000174697	ENSG00000136244	ENSG00000185950	ENSG00000010610	ENSG00000125538	ENSG00000162734	ENSG00000112715	ENSG00000146674	ENSG00000150782	ENSG00000090339	ENSG00000134259	ENSG00000171862	ENSG00000108691	ENSG00000169047	ENSG00000135218	ENSG00000143839	ENSG00000078401	ENSG00000017427	ENSG00000181092	ENSG00000170498	ENSG00000141753	ENSG00000157168	ENSG00000049130	ENSG00000130203	ENSG00000133048	ENSG00000169252	ENSG00000189403
GO:BP	positive regulation of nucleic acid-templated transcription	GO:1903508	6.87e-22	21.163	1651	262	81	17906	ENSG00000111424	ENSG00000091831	ENSG00000132170	ENSG00000082175	ENSG00000169083	ENSG00000113580	ENSG00000137693	ENSG00000178568	ENSG00000125347	ENSG00000131808	ENSG00000140009	ENSG00000106689	ENSG00000171105	ENSG00000242441	ENSG00000149948	ENSG00000161405	ENSG00000109906	ENSG00000103460	ENSG00000136574	ENSG00000123374	ENSG00000113520	ENSG00000113525	ENSG00000185920	ENSG00000141736	ENSG00000131759	ENSG00000126368	ENSG00000125686	ENSG00000232810	ENSG00000136244	ENSG00000106366	ENSG00000105835	ENSG00000118689	ENSG00000010610	ENSG00000125538	ENSG00000138379	ENSG00000112715	ENSG00000171388	ENSG00000198793	ENSG00000148737	ENSG00000150782	ENSG00000130385
GO:BP	positive regulation of peptidyl-tyrosine phosphorylation	GO:0050731	6.91e-22	21.1603	193	262	31	17906	ENSG00000065361	ENSG00000178568	ENSG00000169194	ENSG00000113520	ENSG00000113525	ENSG00000096968	ENSG00000232810	ENSG00000174697	ENSG00000136244	ENSG00000010610	ENSG00000112715	ENSG00000198793	ENSG00000150782	ENSG00000090339	ENSG00000135218	ENSG00000017427	ENSG00000181092	ENSG00000168610	ENSG00000157168	ENSG00000049130	ENSG00000187094	ENSG00000167244	ENSG00000259384	ENSG00000128342	ENSG00000254087	ENSG00000176697	ENSG00000153162	ENSG00000159640	ENSG00000154188	ENSG00000141510	ENSG00000166923
GO:BP	positive regulation of RNA biosynthetic process	GO:1902680	7.05e-22	21.1521	1652	262	81	17906	ENSG00000111424	ENSG00000091831	ENSG00000132170	ENSG00000082175	ENSG00000169083	ENSG00000113580	ENSG00000137693	ENSG00000178568	ENSG00000125347	ENSG00000131808	ENSG00000140009	ENSG00000106689	ENSG00000171105	ENSG00000242441	ENSG00000149948	ENSG00000161405	ENSG00000109906	ENSG00000103460	ENSG00000136574	ENSG00000123374	ENSG00000113520	ENSG00000113525	ENSG00000185920	ENSG00000141736	ENSG00000131759	ENSG00000126368	ENSG00000125686	ENSG00000232810	ENSG00000136244	ENSG00000106366	ENSG00000105835	ENSG00000118689	ENSG00000010610	ENSG00000125538	ENSG00000138379	ENSG00000112715	ENSG00000171388	ENSG00000198793	ENSG00000148737	ENSG00000150782	ENSG00000130385
GO:BP	organonitrogen compound metabolic process	GO:1901564	7.05e-22	21.1521	6889	262	180	17906	ENSG00000170820	ENSG00000091831	ENSG00000132170	ENSG00000197635	ENSG00000169083	ENSG00000113161	ENSG00000065361	ENSG00000148120	ENSG00000178568	ENSG00000154328	ENSG00000125347	ENSG00000152518	ENSG00000131808	ENSG00000165140	ENSG00000171105	ENSG00000149948	ENSG00000164404	ENSG00000109906	ENSG00000169194	ENSG00000136574	ENSG00000123374	ENSG00000113520	ENSG00000113522	ENSG00000113525	ENSG00000197728	ENSG00000185920	ENSG00000107020	ENSG00000096968	ENSG00000125730	ENSG00000141736	ENSG00000131759	ENSG00000126368	ENSG00000125686	ENSG00000094804	ENSG00000254647	ENSG00000232810	ENSG00000174697	ENSG00000136244	ENSG00000188976	ENSG00000106366	ENSG00000185950
GO:BP	response to lipopolysaccharide	GO:0032496	7.57e-22	21.1207	347	262	39	17906	ENSG00000111424	ENSG00000169194	ENSG00000096968	ENSG00000131759	ENSG00000126368	ENSG00000232810	ENSG00000136244	ENSG00000106366	ENSG00000147465	ENSG00000125538	ENSG00000073756	ENSG00000150782	ENSG00000148346	ENSG00000090339	ENSG00000109819	ENSG00000108691	ENSG00000135218	ENSG00000143839	ENSG00000140465	ENSG00000078401	ENSG00000105697	ENSG00000136634	ENSG00000093010	ENSG00000189403	ENSG00000102882	ENSG00000115008	ENSG00000137462	ENSG00000254087	ENSG00000170345	ENSG00000153162	ENSG00000147437	ENSG00000172216	ENSG00000136869	ENSG00000100219	ENSG00000169429	ENSG00000121853	ENSG00000028137	ENSG00000124107	ENSG00000100030
GO:BP	cellular response to insulin stimulus	GO:0032869	8.38e-22	21.0766	229	262	33	17906	ENSG00000132170	ENSG00000171105	ENSG00000254647	ENSG00000174697	ENSG00000185950	ENSG00000147465	ENSG00000118689	ENSG00000181856	ENSG00000125538	ENSG00000138379	ENSG00000165953	ENSG00000242252	ENSG00000106538	ENSG00000146678	ENSG00000096717	ENSG00000171862	ENSG00000169047	ENSG00000142330	ENSG00000169174	ENSG00000181092	ENSG00000140443	ENSG00000072310	ENSG00000167244	ENSG00000109458	ENSG00000105221	ENSG00000175567	ENSG00000100219	ENSG00000082701	ENSG00000150907	ENSG00000121853	ENSG00000095637	ENSG00000145545	ENSG00000134324
GO:BP	regulation of lipid metabolic process	GO:0019216	8.88e-22	21.0517	416	262	42	17906	ENSG00000111424	ENSG00000132170	ENSG00000113161	ENSG00000131808	ENSG00000079459	ENSG00000125730	ENSG00000126368	ENSG00000125686	ENSG00000254647	ENSG00000232810	ENSG00000174697	ENSG00000185950	ENSG00000147465	ENSG00000125538	ENSG00000118137	ENSG00000165953	ENSG00000198793	ENSG00000073756	ENSG00000106538	ENSG00000096717	ENSG00000109819	ENSG00000169047	ENSG00000135218	ENSG00000140465	ENSG00000181092	ENSG00000196139	ENSG00000130203	ENSG00000072310	ENSG00000130208	ENSG00000049239	ENSG00000164850	ENSG00000186951	ENSG00000105398	ENSG00000138685	ENSG00000105221	ENSG00000254087	ENSG00000153162	ENSG00000121853	ENSG00000095637	ENSG00000159224	ENSG00000136826
GO:BP	positive regulation of small molecule metabolic process	GO:0062013	9.39e-22	21.0273	148	262	28	17906	ENSG00000138039	ENSG00000132170	ENSG00000171105	ENSG00000113520	ENSG00000126368	ENSG00000254647	ENSG00000232810	ENSG00000185950	ENSG00000147465	ENSG00000125538	ENSG00000118137	ENSG00000073756	ENSG00000096717	ENSG00000109819	ENSG00000169047	ENSG00000017427	ENSG00000181092	ENSG00000168610	ENSG00000093010	ENSG00000072310	ENSG00000167244	ENSG00000164850	ENSG00000186951	ENSG00000105221	ENSG00000153162	ENSG00000150907	ENSG00000121853	ENSG00000095637
GO:BP	cell motility	GO:0048870	1.02e-21	20.9928	1781	262	84	17906	ENSG00000132170	ENSG00000137869	ENSG00000197635	ENSG00000065361	ENSG00000178568	ENSG00000131808	ENSG00000171105	ENSG00000101367	ENSG00000113520	ENSG00000096968	ENSG00000141736	ENSG00000254647	ENSG00000232810	ENSG00000174697	ENSG00000136244	ENSG00000106366	ENSG00000185950	ENSG00000115594	ENSG00000122194	ENSG00000118689	ENSG00000102265	ENSG00000125538	ENSG00000138379	ENSG00000112715	ENSG00000132386	ENSG00000118137	ENSG00000146674	ENSG00000198793	ENSG00000113083	ENSG00000073756	ENSG00000106538	ENSG00000090339	ENSG00000096717	ENSG00000109819	ENSG00000171862	ENSG00000108691	ENSG00000154734	ENSG00000100292	ENSG00000100985	ENSG00000078401	ENSG00000017427
GO:BP	localization of cell	GO:0051674	1.02e-21	20.9928	1781	262	84	17906	ENSG00000132170	ENSG00000137869	ENSG00000197635	ENSG00000065361	ENSG00000178568	ENSG00000131808	ENSG00000171105	ENSG00000101367	ENSG00000113520	ENSG00000096968	ENSG00000141736	ENSG00000254647	ENSG00000232810	ENSG00000174697	ENSG00000136244	ENSG00000106366	ENSG00000185950	ENSG00000115594	ENSG00000122194	ENSG00000118689	ENSG00000102265	ENSG00000125538	ENSG00000138379	ENSG00000112715	ENSG00000132386	ENSG00000118137	ENSG00000146674	ENSG00000198793	ENSG00000113083	ENSG00000073756	ENSG00000106538	ENSG00000090339	ENSG00000096717	ENSG00000109819	ENSG00000171862	ENSG00000108691	ENSG00000154734	ENSG00000100292	ENSG00000100985	ENSG00000078401	ENSG00000017427
GO:BP	regulation of lipid localization	GO:1905952	1.1e-21	20.9581	164	262	29	17906	ENSG00000132170	ENSG00000137869	ENSG00000164404	ENSG00000185920	ENSG00000125730	ENSG00000232810	ENSG00000174697	ENSG00000136244	ENSG00000185950	ENSG00000125538	ENSG00000140718	ENSG00000118137	ENSG00000104918	ENSG00000096717	ENSG00000005421	ENSG00000135218	ENSG00000143839	ENSG00000169174	ENSG00000078401	ENSG00000181092	ENSG00000132693	ENSG00000118785	ENSG00000130203	ENSG00000130208	ENSG00000186951	ENSG00000105221	ENSG00000153162	ENSG00000147571	ENSG00000100979
GO:BP	positive regulation of nucleobase-containing compound metabolic process	GO:0045935	1.1e-21	20.9581	1905	262	87	17906	ENSG00000111424	ENSG00000091831	ENSG00000132170	ENSG00000082175	ENSG00000169083	ENSG00000113580	ENSG00000137693	ENSG00000178568	ENSG00000125347	ENSG00000152518	ENSG00000131808	ENSG00000140009	ENSG00000106689	ENSG00000171105	ENSG00000242441	ENSG00000149948	ENSG00000161405	ENSG00000109906	ENSG00000103460	ENSG00000136574	ENSG00000123374	ENSG00000113520	ENSG00000113522	ENSG00000113525	ENSG00000185920	ENSG00000141736	ENSG00000131759	ENSG00000126368	ENSG00000125686	ENSG00000254647	ENSG00000232810	ENSG00000136244	ENSG00000106366	ENSG00000105835	ENSG00000118689	ENSG00000010610	ENSG00000125538	ENSG00000140718	ENSG00000138379	ENSG00000112715	ENSG00000171388
GO:BP	glucose homeostasis	GO:0042593	1.33e-21	20.8777	251	262	34	17906	ENSG00000132170	ENSG00000113161	ENSG00000171105	ENSG00000136574	ENSG00000185920	ENSG00000126368	ENSG00000254647	ENSG00000174697	ENSG00000138207	ENSG00000185950	ENSG00000147465	ENSG00000118689	ENSG00000181856	ENSG00000132386	ENSG00000001626	ENSG00000148737	ENSG00000090339	ENSG00000096717	ENSG00000109819	ENSG00000169047	ENSG00000116678	ENSG00000181092	ENSG00000168610	ENSG00000140443	ENSG00000135100	ENSG00000187486	ENSG00000164850	ENSG00000175567	ENSG00000118046	ENSG00000134640	ENSG00000147571	ENSG00000100219	ENSG00000150907	ENSG00000136238
GO:BP	chemical homeostasis	GO:0048878	1.4e-21	20.8548	1224	262	69	17906	ENSG00000170820	ENSG00000111424	ENSG00000091831	ENSG00000132170	ENSG00000113161	ENSG00000115970	ENSG00000171105	ENSG00000169194	ENSG00000136574	ENSG00000185920	ENSG00000096968	ENSG00000126368	ENSG00000254647	ENSG00000174697	ENSG00000138207	ENSG00000185950	ENSG00000112164	ENSG00000147465	ENSG00000118689	ENSG00000181856	ENSG00000010610	ENSG00000112715	ENSG00000132386	ENSG00000118137	ENSG00000001626	ENSG00000148737	ENSG00000150782	ENSG00000148346	ENSG00000090339	ENSG00000096717	ENSG00000109819	ENSG00000100292	ENSG00000169047	ENSG00000135218	ENSG00000169174	ENSG00000116678	ENSG00000078401	ENSG00000105697	ENSG00000181092	ENSG00000170498	ENSG00000168610
GO:BP	carbohydrate homeostasis	GO:0033500	1.5e-21	20.8247	252	262	34	17906	ENSG00000132170	ENSG00000113161	ENSG00000171105	ENSG00000136574	ENSG00000185920	ENSG00000126368	ENSG00000254647	ENSG00000174697	ENSG00000138207	ENSG00000185950	ENSG00000147465	ENSG00000118689	ENSG00000181856	ENSG00000132386	ENSG00000001626	ENSG00000148737	ENSG00000090339	ENSG00000096717	ENSG00000109819	ENSG00000169047	ENSG00000116678	ENSG00000181092	ENSG00000168610	ENSG00000140443	ENSG00000135100	ENSG00000187486	ENSG00000164850	ENSG00000175567	ENSG00000118046	ENSG00000134640	ENSG00000147571	ENSG00000100219	ENSG00000150907	ENSG00000136238
GO:BP	signal transduction by protein phosphorylation	GO:0023014	1.69e-21	20.7729	958	262	61	17906	ENSG00000170820	ENSG00000169083	ENSG00000113161	ENSG00000065361	ENSG00000178568	ENSG00000152518	ENSG00000171105	ENSG00000136574	ENSG00000113525	ENSG00000096968	ENSG00000141736	ENSG00000125686	ENSG00000254647	ENSG00000232810	ENSG00000174697	ENSG00000136244	ENSG00000185950	ENSG00000010610	ENSG00000125538	ENSG00000162734	ENSG00000112715	ENSG00000146674	ENSG00000150782	ENSG00000090339	ENSG00000134259	ENSG00000171862	ENSG00000108691	ENSG00000169047	ENSG00000135218	ENSG00000143839	ENSG00000078401	ENSG00000017427	ENSG00000181092	ENSG00000170498	ENSG00000141753	ENSG00000157168	ENSG00000049130	ENSG00000130203	ENSG00000133048	ENSG00000169252	ENSG00000189403
GO:BP	response to corticosteroid	GO:0031960	1.84e-21	20.7356	167	262	29	17906	ENSG00000113580	ENSG00000152518	ENSG00000232810	ENSG00000136244	ENSG00000147465	ENSG00000118689	ENSG00000138379	ENSG00000132386	ENSG00000242252	ENSG00000073756	ENSG00000090339	ENSG00000078401	ENSG00000136634	ENSG00000181092	ENSG00000196139	ENSG00000182752	ENSG00000164850	ENSG00000170345	ENSG00000153162	ENSG00000147437	ENSG00000118523	ENSG00000203859	ENSG00000147571	ENSG00000146648	ENSG00000176387	ENSG00000150907	ENSG00000121853	ENSG00000145545	ENSG00000198668
GO:BP	negative regulation of cell communication	GO:0010648	1.96e-21	20.7071	1450	262	75	17906	ENSG00000091831	ENSG00000132170	ENSG00000169083	ENSG00000113161	ENSG00000065361	ENSG00000137693	ENSG00000165140	ENSG00000136574	ENSG00000185920	ENSG00000141736	ENSG00000126368	ENSG00000254647	ENSG00000232810	ENSG00000174697	ENSG00000136244	ENSG00000188976	ENSG00000106366	ENSG00000134363	ENSG00000118689	ENSG00000123999	ENSG00000125538	ENSG00000138379	ENSG00000162734	ENSG00000171388	ENSG00000118137	ENSG00000146674	ENSG00000198793	ENSG00000148737	ENSG00000073756	ENSG00000146678	ENSG00000090339	ENSG00000096717	ENSG00000171862	ENSG00000100292	ENSG00000100985	ENSG00000169047	ENSG00000078401	ENSG00000017427	ENSG00000136634	ENSG00000181092	ENSG00000141753
GO:BP	response to toxic substance	GO:0009636	1.98e-21	20.7038	550	262	47	17906	ENSG00000113161	ENSG00000158169	ENSG00000169194	ENSG00000131759	ENSG00000232810	ENSG00000174697	ENSG00000136244	ENSG00000138207	ENSG00000147465	ENSG00000118689	ENSG00000181856	ENSG00000138379	ENSG00000257017	ENSG00000115705	ENSG00000242252	ENSG00000073756	ENSG00000148346	ENSG00000090339	ENSG00000096717	ENSG00000109819	ENSG00000171862	ENSG00000005421	ENSG00000100292	ENSG00000135218	ENSG00000140465	ENSG00000078401	ENSG00000105697	ENSG00000136634	ENSG00000181092	ENSG00000168610	ENSG00000130203	ENSG00000123131	ENSG00000102882	ENSG00000187486	ENSG00000186951	ENSG00000137462	ENSG00000254087	ENSG00000170345	ENSG00000147437	ENSG00000147571	ENSG00000143819
GO:BP	organic substance metabolic process	GO:0071704	1.99e-21	20.7019	11103	262	233	17906	ENSG00000138039	ENSG00000170820	ENSG00000111424	ENSG00000091831	ENSG00000132170	ENSG00000137869	ENSG00000197635	ENSG00000082175	ENSG00000169083	ENSG00000113161	ENSG00000113580	ENSG00000065361	ENSG00000115970	ENSG00000137693	ENSG00000148120	ENSG00000178568	ENSG00000154328	ENSG00000125347	ENSG00000139531	ENSG00000152518	ENSG00000131808	ENSG00000140009	ENSG00000106689	ENSG00000158169	ENSG00000165140	ENSG00000171105	ENSG00000242441	ENSG00000068781	ENSG00000149948	ENSG00000164404	ENSG00000161405	ENSG00000109906	ENSG00000103460	ENSG00000169194	ENSG00000136574	ENSG00000123374	ENSG00000111615	ENSG00000113520	ENSG00000079459	ENSG00000113522	ENSG00000113525
GO:BP	signal release	GO:0023061	2.2e-21	20.658	475	262	44	17906	ENSG00000137869	ENSG00000197635	ENSG00000113161	ENSG00000164404	ENSG00000096968	ENSG00000126368	ENSG00000254647	ENSG00000232810	ENSG00000174697	ENSG00000136244	ENSG00000138207	ENSG00000185950	ENSG00000112164	ENSG00000123999	ENSG00000125538	ENSG00000166603	ENSG00000171388	ENSG00000001626	ENSG00000148737	ENSG00000104918	ENSG00000169047	ENSG00000142330	ENSG00000143839	ENSG00000078401	ENSG00000181092	ENSG00000170498	ENSG00000118785	ENSG00000118702	ENSG00000072310	ENSG00000135100	ENSG00000187486	ENSG00000164850	ENSG00000128342	ENSG00000254087	ENSG00000153162	ENSG00000175567	ENSG00000134640	ENSG00000147571	ENSG00000082701	ENSG00000146648	ENSG00000121853
GO:BP	locomotion	GO:0040011	2.27e-21	20.643	2010	262	89	17906	ENSG00000132170	ENSG00000137869	ENSG00000197635	ENSG00000065361	ENSG00000178568	ENSG00000131808	ENSG00000106689	ENSG00000171105	ENSG00000101367	ENSG00000113520	ENSG00000185920	ENSG00000107020	ENSG00000096968	ENSG00000141736	ENSG00000254647	ENSG00000232810	ENSG00000174697	ENSG00000136244	ENSG00000106366	ENSG00000185950	ENSG00000115594	ENSG00000122194	ENSG00000118689	ENSG00000102265	ENSG00000125538	ENSG00000138379	ENSG00000112715	ENSG00000132386	ENSG00000118137	ENSG00000146674	ENSG00000198793	ENSG00000113083	ENSG00000073756	ENSG00000106538	ENSG00000090339	ENSG00000096717	ENSG00000109819	ENSG00000171862	ENSG00000108691	ENSG00000154734	ENSG00000100292
GO:BP	female gonad development	GO:0008585	2.42e-21	20.6165	99	262	24	17906	ENSG00000170820	ENSG00000091831	ENSG00000137869	ENSG00000082175	ENSG00000131808	ENSG00000171105	ENSG00000164404	ENSG00000104899	ENSG00000174697	ENSG00000134363	ENSG00000118689	ENSG00000123999	ENSG00000112715	ENSG00000104918	ENSG00000130385	ENSG00000090339	ENSG00000096717	ENSG00000154734	ENSG00000135409	ENSG00000049130	ENSG00000147437	ENSG00000184937	ENSG00000172216	ENSG00000157227
GO:BP	hormone biosynthetic process	GO:0042446	2.93e-21	20.5327	88	262	23	17906	ENSG00000111424	ENSG00000137869	ENSG00000131808	ENSG00000125686	ENSG00000232810	ENSG00000140459	ENSG00000147465	ENSG00000108786	ENSG00000125538	ENSG00000115705	ENSG00000148795	ENSG00000117594	ENSG00000109819	ENSG00000231852	ENSG00000196139	ENSG00000025423	ENSG00000049239	ENSG00000153162	ENSG00000203859	ENSG00000147571	ENSG00000176387	ENSG00000145545	ENSG00000277893
GO:BP	regulation of smooth muscle cell proliferation	GO:0048660	2.99e-21	20.5241	170	262	29	17906	ENSG00000132170	ENSG00000113161	ENSG00000169194	ENSG00000096968	ENSG00000232810	ENSG00000136244	ENSG00000105835	ENSG00000171388	ENSG00000146674	ENSG00000198793	ENSG00000148737	ENSG00000073756	ENSG00000150782	ENSG00000109819	ENSG00000171862	ENSG00000154734	ENSG00000100292	ENSG00000100985	ENSG00000078401	ENSG00000017427	ENSG00000136634	ENSG00000181092	ENSG00000093010	ENSG00000163513	ENSG00000087245	ENSG00000164850	ENSG00000138685	ENSG00000146648	ENSG00000136826
GO:BP	positive regulation of MAPK cascade	GO:0043410	3.03e-21	20.5191	556	262	47	17906	ENSG00000170820	ENSG00000169083	ENSG00000113161	ENSG00000178568	ENSG00000171105	ENSG00000136574	ENSG00000096968	ENSG00000141736	ENSG00000254647	ENSG00000232810	ENSG00000174697	ENSG00000136244	ENSG00000010610	ENSG00000125538	ENSG00000162734	ENSG00000112715	ENSG00000146674	ENSG00000090339	ENSG00000134259	ENSG00000171862	ENSG00000108691	ENSG00000135218	ENSG00000078401	ENSG00000017427	ENSG00000170498	ENSG00000141753	ENSG00000157168	ENSG00000049130	ENSG00000130203	ENSG00000133048	ENSG00000169252	ENSG00000189403	ENSG00000102882	ENSG00000140443	ENSG00000167244	ENSG00000259384	ENSG00000164850	ENSG00000128342	ENSG00000138685	ENSG00000118523	ENSG00000136869
GO:BP	phosphatidylinositol 3-kinase signaling	GO:0014065	3.25e-21	20.4885	155	262	28	17906	ENSG00000170820	ENSG00000065361	ENSG00000178568	ENSG00000171105	ENSG00000096968	ENSG00000141736	ENSG00000254647	ENSG00000232810	ENSG00000174697	ENSG00000185950	ENSG00000165953	ENSG00000150782	ENSG00000096717	ENSG00000171862	ENSG00000169047	ENSG00000078401	ENSG00000017427	ENSG00000102882	ENSG00000140443	ENSG00000259384	ENSG00000164850	ENSG00000178562	ENSG00000109458	ENSG00000254087	ENSG00000154188	ENSG00000146648	ENSG00000136826	ENSG00000100030
GO:BP	positive regulation of cell motility	GO:2000147	3.32e-21	20.4794	584	262	48	17906	ENSG00000131808	ENSG00000171105	ENSG00000101367	ENSG00000096968	ENSG00000254647	ENSG00000232810	ENSG00000136244	ENSG00000106366	ENSG00000185950	ENSG00000115594	ENSG00000125538	ENSG00000138379	ENSG00000112715	ENSG00000198793	ENSG00000073756	ENSG00000106538	ENSG00000090339	ENSG00000096717	ENSG00000154734	ENSG00000100292	ENSG00000100985	ENSG00000078401	ENSG00000017427	ENSG00000248099	ENSG00000168610	ENSG00000049130	ENSG00000146070	ENSG00000163513	ENSG00000189403	ENSG00000102882	ENSG00000173511	ENSG00000140443	ENSG00000164850	ENSG00000109458	ENSG00000138685	ENSG00000131981	ENSG00000030582	ENSG00000105221	ENSG00000254087	ENSG00000154188	ENSG00000100219
GO:BP	regulation of protein transport	GO:0051223	3.55e-21	20.45	755	262	54	17906	ENSG00000197635	ENSG00000113161	ENSG00000169194	ENSG00000113525	ENSG00000096968	ENSG00000141736	ENSG00000126368	ENSG00000254647	ENSG00000232810	ENSG00000174697	ENSG00000136244	ENSG00000138207	ENSG00000185950	ENSG00000112164	ENSG00000125538	ENSG00000118137	ENSG00000001626	ENSG00000148737	ENSG00000073756	ENSG00000169047	ENSG00000135218	ENSG00000142330	ENSG00000017427	ENSG00000136634	ENSG00000181092	ENSG00000132693	ENSG00000130203	ENSG00000122133	ENSG00000189403	ENSG00000102882	ENSG00000072310	ENSG00000187486	ENSG00000115008	ENSG00000164850	ENSG00000137462	ENSG00000105221	ENSG00000254087	ENSG00000153162	ENSG00000136869	ENSG00000175567	ENSG00000134640
GO:BP	regulation of protein secretion	GO:0050708	3.72e-21	20.4295	507	262	45	17906	ENSG00000197635	ENSG00000113161	ENSG00000169194	ENSG00000113525	ENSG00000096968	ENSG00000126368	ENSG00000254647	ENSG00000232810	ENSG00000174697	ENSG00000136244	ENSG00000138207	ENSG00000185950	ENSG00000112164	ENSG00000125538	ENSG00000118137	ENSG00000001626	ENSG00000148737	ENSG00000169047	ENSG00000142330	ENSG00000017427	ENSG00000136634	ENSG00000132693	ENSG00000130203	ENSG00000122133	ENSG00000189403	ENSG00000102882	ENSG00000072310	ENSG00000187486	ENSG00000115008	ENSG00000164850	ENSG00000137462	ENSG00000254087	ENSG00000153162	ENSG00000136869	ENSG00000175567	ENSG00000134640	ENSG00000147571	ENSG00000154188	ENSG00000100219	ENSG00000146648	ENSG00000102245
GO:BP	multi-organism process	GO:0051704	4.09e-21	20.3887	3072	262	112	17906	ENSG00000170820	ENSG00000111424	ENSG00000091831	ENSG00000132170	ENSG00000197635	ENSG00000082175	ENSG00000169083	ENSG00000125347	ENSG00000131808	ENSG00000158169	ENSG00000171105	ENSG00000149948	ENSG00000164404	ENSG00000161405	ENSG00000109906	ENSG00000169194	ENSG00000113522	ENSG00000197728	ENSG00000096968	ENSG00000125730	ENSG00000131759	ENSG00000126368	ENSG00000125686	ENSG00000104899	ENSG00000254647	ENSG00000232810	ENSG00000174697	ENSG00000136244	ENSG00000106366	ENSG00000105835	ENSG00000134363	ENSG00000122194	ENSG00000147465	ENSG00000118689	ENSG00000102265	ENSG00000010610	ENSG00000125538	ENSG00000179914	ENSG00000257017	ENSG00000001626	ENSG00000198793
GO:BP	smooth muscle cell proliferation	GO:0048659	4.09e-21	20.3887	172	262	29	17906	ENSG00000132170	ENSG00000113161	ENSG00000169194	ENSG00000096968	ENSG00000232810	ENSG00000136244	ENSG00000105835	ENSG00000171388	ENSG00000146674	ENSG00000198793	ENSG00000148737	ENSG00000073756	ENSG00000150782	ENSG00000109819	ENSG00000171862	ENSG00000154734	ENSG00000100292	ENSG00000100985	ENSG00000078401	ENSG00000017427	ENSG00000136634	ENSG00000181092	ENSG00000093010	ENSG00000163513	ENSG00000087245	ENSG00000164850	ENSG00000138685	ENSG00000146648	ENSG00000136826
GO:BP	regulation of protein localization	GO:0032880	4.14e-21	20.3835	1076	262	64	17906	ENSG00000197635	ENSG00000169083	ENSG00000113161	ENSG00000178568	ENSG00000169194	ENSG00000113525	ENSG00000185920	ENSG00000096968	ENSG00000141736	ENSG00000126368	ENSG00000254647	ENSG00000232810	ENSG00000174697	ENSG00000136244	ENSG00000138207	ENSG00000185950	ENSG00000112164	ENSG00000125538	ENSG00000118137	ENSG00000001626	ENSG00000148737	ENSG00000073756	ENSG00000169047	ENSG00000135218	ENSG00000142330	ENSG00000017427	ENSG00000136634	ENSG00000181092	ENSG00000132693	ENSG00000130203	ENSG00000122133	ENSG00000189403	ENSG00000102882	ENSG00000072310	ENSG00000187486	ENSG00000115008	ENSG00000164850	ENSG00000137462	ENSG00000128342	ENSG00000131981	ENSG00000105221
GO:BP	response to molecule of bacterial origin	GO:0002237	5.16e-21	20.2876	367	262	39	17906	ENSG00000111424	ENSG00000169194	ENSG00000096968	ENSG00000131759	ENSG00000126368	ENSG00000232810	ENSG00000136244	ENSG00000106366	ENSG00000147465	ENSG00000125538	ENSG00000073756	ENSG00000150782	ENSG00000148346	ENSG00000090339	ENSG00000109819	ENSG00000108691	ENSG00000135218	ENSG00000143839	ENSG00000140465	ENSG00000078401	ENSG00000105697	ENSG00000136634	ENSG00000093010	ENSG00000189403	ENSG00000102882	ENSG00000115008	ENSG00000137462	ENSG00000254087	ENSG00000170345	ENSG00000153162	ENSG00000147437	ENSG00000172216	ENSG00000136869	ENSG00000100219	ENSG00000169429	ENSG00000121853	ENSG00000028137	ENSG00000124107	ENSG00000100030
GO:BP	temperature homeostasis	GO:0001659	5.66e-21	20.2469	174	262	29	17906	ENSG00000169194	ENSG00000113520	ENSG00000096968	ENSG00000126368	ENSG00000232810	ENSG00000174697	ENSG00000125538	ENSG00000140718	ENSG00000112715	ENSG00000171388	ENSG00000073756	ENSG00000150782	ENSG00000148346	ENSG00000109819	ENSG00000135218	ENSG00000116678	ENSG00000181092	ENSG00000168610	ENSG00000170323	ENSG00000169252	ENSG00000140443	ENSG00000115008	ENSG00000172216	ENSG00000136869	ENSG00000175567	ENSG00000118046	ENSG00000150907	ENSG00000188778	ENSG00000134324
GO:BP	rhythmic process	GO:0048511	6.14e-21	20.2116	304	262	36	17906	ENSG00000138039	ENSG00000170820	ENSG00000091831	ENSG00000132170	ENSG00000082175	ENSG00000131808	ENSG00000164404	ENSG00000126368	ENSG00000104899	ENSG00000174697	ENSG00000106366	ENSG00000105835	ENSG00000147465	ENSG00000118689	ENSG00000138379	ENSG00000132386	ENSG00000198793	ENSG00000104918	ENSG00000096717	ENSG00000109819	ENSG00000171862	ENSG00000154734	ENSG00000181092	ENSG00000170498	ENSG00000118702	ENSG00000072310	ENSG00000186951	ENSG00000176697	ENSG00000147437	ENSG00000134640	ENSG00000147571	ENSG00000082701	ENSG00000146648	ENSG00000141510	ENSG00000145545	ENSG00000141027
GO:BP	hematopoietic or lymphoid organ development	GO:0048534	7.76e-21	20.11	956	262	60	17906	ENSG00000170820	ENSG00000132170	ENSG00000137693	ENSG00000125347	ENSG00000152518	ENSG00000131808	ENSG00000161405	ENSG00000109906	ENSG00000113520	ENSG00000113525	ENSG00000096968	ENSG00000141736	ENSG00000131759	ENSG00000125686	ENSG00000232810	ENSG00000174697	ENSG00000136244	ENSG00000134363	ENSG00000118689	ENSG00000123999	ENSG00000010610	ENSG00000125538	ENSG00000112715	ENSG00000115705	ENSG00000242252	ENSG00000198793	ENSG00000113083	ENSG00000150782	ENSG00000096717	ENSG00000100985	ENSG00000116678	ENSG00000136634	ENSG00000181092	ENSG00000168610	ENSG00000049130	ENSG00000163513	ENSG00000189403	ENSG00000162692	ENSG00000102882	ENSG00000135100	ENSG00000101665
GO:BP	development of primary female sexual characteristics	GO:0046545	8.08e-21	20.0925	104	262	24	17906	ENSG00000170820	ENSG00000091831	ENSG00000137869	ENSG00000082175	ENSG00000131808	ENSG00000171105	ENSG00000164404	ENSG00000104899	ENSG00000174697	ENSG00000134363	ENSG00000118689	ENSG00000123999	ENSG00000112715	ENSG00000104918	ENSG00000130385	ENSG00000090339	ENSG00000096717	ENSG00000154734	ENSG00000135409	ENSG00000049130	ENSG00000147437	ENSG00000184937	ENSG00000172216	ENSG00000157227
GO:BP	system process	GO:0003008	9.69e-21	20.0136	2227	262	93	17906	ENSG00000138039	ENSG00000170820	ENSG00000111424	ENSG00000132170	ENSG00000169083	ENSG00000113161	ENSG00000137693	ENSG00000148120	ENSG00000171105	ENSG00000242441	ENSG00000164404	ENSG00000136574	ENSG00000096968	ENSG00000254647	ENSG00000232810	ENSG00000174697	ENSG00000138207	ENSG00000160862	ENSG00000112164	ENSG00000105835	ENSG00000118689	ENSG00000123999	ENSG00000125538	ENSG00000140718	ENSG00000138379	ENSG00000112715	ENSG00000132386	ENSG00000171388	ENSG00000118137	ENSG00000198793	ENSG00000073756	ENSG00000104918	ENSG00000090339	ENSG00000134259	ENSG00000109819	ENSG00000171862	ENSG00000108691	ENSG00000100292	ENSG00000135218	ENSG00000143839	ENSG00000078401
GO:BP	regulation of inflammatory response	GO:0050727	1.1e-20	19.9584	398	262	40	17906	ENSG00000091831	ENSG00000132170	ENSG00000137869	ENSG00000113520	ENSG00000096968	ENSG00000125730	ENSG00000126368	ENSG00000254647	ENSG00000232810	ENSG00000174697	ENSG00000136244	ENSG00000106366	ENSG00000115594	ENSG00000125538	ENSG00000132386	ENSG00000118137	ENSG00000073756	ENSG00000150782	ENSG00000100985	ENSG00000017427	ENSG00000136634	ENSG00000181092	ENSG00000170323	ENSG00000130203	ENSG00000141965	ENSG00000146070	ENSG00000164850	ENSG00000186951	ENSG00000178562	ENSG00000137462	ENSG00000030582	ENSG00000254087	ENSG00000172216	ENSG00000136869	ENSG00000146648	ENSG00000166949	ENSG00000130234	ENSG00000121853	ENSG00000136826	ENSG00000028137
GO:BP	cellular response to growth factor stimulus	GO:0071363	1.11e-20	19.9563	715	262	52	17906	ENSG00000113580	ENSG00000178568	ENSG00000152518	ENSG00000131808	ENSG00000171105	ENSG00000164404	ENSG00000136574	ENSG00000141736	ENSG00000125686	ENSG00000104899	ENSG00000134363	ENSG00000147465	ENSG00000118689	ENSG00000125538	ENSG00000138379	ENSG00000112715	ENSG00000171388	ENSG00000242252	ENSG00000113083	ENSG00000130385	ENSG00000134259	ENSG00000096717	ENSG00000109819	ENSG00000171862	ENSG00000108691	ENSG00000135409	ENSG00000078401	ENSG00000136634	ENSG00000141448	ENSG00000163513	ENSG00000102882	ENSG00000173511	ENSG00000101665	ENSG00000109458	ENSG00000138685	ENSG00000152804	ENSG00000170345	ENSG00000176697	ENSG00000153162	ENSG00000118523	ENSG00000118046
GO:BP	positive regulation of cellular component movement	GO:0051272	1.14e-20	19.943	602	262	48	17906	ENSG00000131808	ENSG00000171105	ENSG00000101367	ENSG00000096968	ENSG00000254647	ENSG00000232810	ENSG00000136244	ENSG00000106366	ENSG00000185950	ENSG00000115594	ENSG00000125538	ENSG00000138379	ENSG00000112715	ENSG00000198793	ENSG00000073756	ENSG00000106538	ENSG00000090339	ENSG00000096717	ENSG00000154734	ENSG00000100292	ENSG00000100985	ENSG00000078401	ENSG00000017427	ENSG00000248099	ENSG00000168610	ENSG00000049130	ENSG00000146070	ENSG00000163513	ENSG00000189403	ENSG00000102882	ENSG00000173511	ENSG00000140443	ENSG00000164850	ENSG00000109458	ENSG00000138685	ENSG00000131981	ENSG00000030582	ENSG00000105221	ENSG00000254087	ENSG00000154188	ENSG00000100219
GO:BP	protein secretion	GO:0009306	1.16e-20	19.9357	630	262	49	17906	ENSG00000197635	ENSG00000113161	ENSG00000169194	ENSG00000113525	ENSG00000096968	ENSG00000126368	ENSG00000254647	ENSG00000232810	ENSG00000174697	ENSG00000136244	ENSG00000138207	ENSG00000185950	ENSG00000112164	ENSG00000125538	ENSG00000166603	ENSG00000118137	ENSG00000001626	ENSG00000148737	ENSG00000169047	ENSG00000135218	ENSG00000142330	ENSG00000017427	ENSG00000136634	ENSG00000132693	ENSG00000130203	ENSG00000122133	ENSG00000133048	ENSG00000189403	ENSG00000102882	ENSG00000072310	ENSG00000135100	ENSG00000187486	ENSG00000115008	ENSG00000164850	ENSG00000137462	ENSG00000254087	ENSG00000153162	ENSG00000136869	ENSG00000175567	ENSG00000134640	ENSG00000147571
GO:BP	transport	GO:0006810	1.18e-20	19.9292	5337	262	153	17906	ENSG00000170820	ENSG00000111424	ENSG00000132170	ENSG00000137869	ENSG00000197635	ENSG00000113161	ENSG00000065361	ENSG00000115970	ENSG00000119522	ENSG00000178568	ENSG00000111540	ENSG00000182255	ENSG00000171105	ENSG00000068781	ENSG00000164404	ENSG00000169194	ENSG00000123374	ENSG00000113520	ENSG00000113525	ENSG00000197728	ENSG00000185920	ENSG00000096968	ENSG00000125730	ENSG00000141736	ENSG00000131759	ENSG00000126368	ENSG00000125686	ENSG00000254647	ENSG00000232810	ENSG00000174697	ENSG00000136244	ENSG00000138207	ENSG00000106366	ENSG00000185950	ENSG00000160862	ENSG00000112164	ENSG00000122194	ENSG00000147465	ENSG00000181856	ENSG00000123999	ENSG00000102265
GO:BP	regulation of response to stress	GO:0080134	1.19e-20	19.9237	1574	262	77	17906	ENSG00000091831	ENSG00000132170	ENSG00000137869	ENSG00000113161	ENSG00000125347	ENSG00000149948	ENSG00000136574	ENSG00000113520	ENSG00000096968	ENSG00000125730	ENSG00000126368	ENSG00000125686	ENSG00000254647	ENSG00000232810	ENSG00000174697	ENSG00000136244	ENSG00000106366	ENSG00000105835	ENSG00000115594	ENSG00000122194	ENSG00000118689	ENSG00000125538	ENSG00000112715	ENSG00000132386	ENSG00000118137	ENSG00000198793	ENSG00000073756	ENSG00000150782	ENSG00000096717	ENSG00000171862	ENSG00000100985	ENSG00000135218	ENSG00000078401	ENSG00000017427	ENSG00000248099	ENSG00000136634	ENSG00000181092	ENSG00000170323	ENSG00000118785	ENSG00000130203	ENSG00000104368
GO:BP	establishment of protein localization to extracellular region	GO:0035592	1.23e-20	19.9116	631	262	49	17906	ENSG00000197635	ENSG00000113161	ENSG00000169194	ENSG00000113525	ENSG00000096968	ENSG00000126368	ENSG00000254647	ENSG00000232810	ENSG00000174697	ENSG00000136244	ENSG00000138207	ENSG00000185950	ENSG00000112164	ENSG00000125538	ENSG00000166603	ENSG00000118137	ENSG00000001626	ENSG00000148737	ENSG00000169047	ENSG00000135218	ENSG00000142330	ENSG00000017427	ENSG00000136634	ENSG00000132693	ENSG00000130203	ENSG00000122133	ENSG00000133048	ENSG00000189403	ENSG00000102882	ENSG00000072310	ENSG00000135100	ENSG00000187486	ENSG00000115008	ENSG00000164850	ENSG00000137462	ENSG00000254087	ENSG00000153162	ENSG00000136869	ENSG00000175567	ENSG00000134640	ENSG00000147571
GO:BP	response to acid chemical	GO:0001101	1.24e-20	19.9068	354	262	38	17906	ENSG00000132170	ENSG00000137693	ENSG00000185920	ENSG00000131759	ENSG00000254647	ENSG00000232810	ENSG00000174697	ENSG00000138207	ENSG00000177000	ENSG00000112715	ENSG00000132386	ENSG00000198793	ENSG00000073756	ENSG00000090339	ENSG00000109819	ENSG00000005421	ENSG00000169047	ENSG00000135218	ENSG00000078401	ENSG00000105697	ENSG00000181092	ENSG00000196139	ENSG00000087245	ENSG00000072310	ENSG00000157005	ENSG00000137462	ENSG00000254087	ENSG00000153162	ENSG00000147437	ENSG00000172216	ENSG00000118523	ENSG00000175567	ENSG00000100219	ENSG00000146648	ENSG00000150907	ENSG00000069702	ENSG00000159224	ENSG00000136826
GO:BP	cell activation	GO:0001775	1.49e-20	19.8261	1465	262	74	17906	ENSG00000197635	ENSG00000125347	ENSG00000111540	ENSG00000152518	ENSG00000161405	ENSG00000109906	ENSG00000169194	ENSG00000113520	ENSG00000113525	ENSG00000096968	ENSG00000125730	ENSG00000141736	ENSG00000131759	ENSG00000126368	ENSG00000254647	ENSG00000232810	ENSG00000174697	ENSG00000136244	ENSG00000185950	ENSG00000105835	ENSG00000123999	ENSG00000102265	ENSG00000010610	ENSG00000125538	ENSG00000257017	ENSG00000198793	ENSG00000104918	ENSG00000150782	ENSG00000148346	ENSG00000101856	ENSG00000090339	ENSG00000108691	ENSG00000100292	ENSG00000100985	ENSG00000135218	ENSG00000116678	ENSG00000078401	ENSG00000017427	ENSG00000136634	ENSG00000168610	ENSG00000130203
GO:BP	organic hydroxy compound metabolic process	GO:1901615	1.6e-20	19.7956	553	262	46	17906	ENSG00000138039	ENSG00000111424	ENSG00000137869	ENSG00000113161	ENSG00000113520	ENSG00000079459	ENSG00000126368	ENSG00000125686	ENSG00000232810	ENSG00000174697	ENSG00000140459	ENSG00000138207	ENSG00000147465	ENSG00000108786	ENSG00000125538	ENSG00000118137	ENSG00000115705	ENSG00000165953	ENSG00000001626	ENSG00000096717	ENSG00000171862	ENSG00000005421	ENSG00000169174	ENSG00000140465	ENSG00000116678	ENSG00000017427	ENSG00000231852	ENSG00000196139	ENSG00000130203	ENSG00000093010	ENSG00000072310	ENSG00000160870	ENSG00000130208	ENSG00000135100	ENSG00000049239	ENSG00000164850	ENSG00000079435	ENSG00000105398	ENSG00000138685	ENSG00000153162	ENSG00000141510
GO:BP	regulation of cellular carbohydrate metabolic process	GO:0010675	1.6e-20	19.7946	149	262	27	17906	ENSG00000138039	ENSG00000165140	ENSG00000171105	ENSG00000126368	ENSG00000254647	ENSG00000174697	ENSG00000185950	ENSG00000146674	ENSG00000165953	ENSG00000198793	ENSG00000096717	ENSG00000109819	ENSG00000169047	ENSG00000116678	ENSG00000017427	ENSG00000181092	ENSG00000141753	ENSG00000168610	ENSG00000167244	ENSG00000164850	ENSG00000186951	ENSG00000105221	ENSG00000082701	ENSG00000141510	ENSG00000150907	ENSG00000095637	ENSG00000141027
GO:BP	positive regulation of molecular function	GO:0044093	1.64e-20	19.7864	1822	262	83	17906	ENSG00000111424	ENSG00000091831	ENSG00000132170	ENSG00000169083	ENSG00000065361	ENSG00000119522	ENSG00000178568	ENSG00000140009	ENSG00000171105	ENSG00000149948	ENSG00000101367	ENSG00000113520	ENSG00000113522	ENSG00000113525	ENSG00000096968	ENSG00000141736	ENSG00000131759	ENSG00000125686	ENSG00000094804	ENSG00000104899	ENSG00000254647	ENSG00000232810	ENSG00000174697	ENSG00000136244	ENSG00000010610	ENSG00000125538	ENSG00000162734	ENSG00000112715	ENSG00000118137	ENSG00000001626	ENSG00000198793	ENSG00000148737	ENSG00000150782	ENSG00000090339	ENSG00000134259	ENSG00000096717	ENSG00000109819	ENSG00000171862	ENSG00000108691	ENSG00000005421	ENSG00000100985
GO:BP	protein localization to extracellular region	GO:0071692	1.93e-20	19.7155	638	262	49	17906	ENSG00000197635	ENSG00000113161	ENSG00000169194	ENSG00000113525	ENSG00000096968	ENSG00000126368	ENSG00000254647	ENSG00000232810	ENSG00000174697	ENSG00000136244	ENSG00000138207	ENSG00000185950	ENSG00000112164	ENSG00000125538	ENSG00000166603	ENSG00000118137	ENSG00000001626	ENSG00000148737	ENSG00000169047	ENSG00000135218	ENSG00000142330	ENSG00000017427	ENSG00000136634	ENSG00000132693	ENSG00000130203	ENSG00000122133	ENSG00000133048	ENSG00000189403	ENSG00000102882	ENSG00000072310	ENSG00000135100	ENSG00000187486	ENSG00000115008	ENSG00000164850	ENSG00000137462	ENSG00000254087	ENSG00000153162	ENSG00000136869	ENSG00000175567	ENSG00000134640	ENSG00000147571
GO:BP	immune system development	GO:0002520	2.05e-20	19.6886	1009	262	61	17906	ENSG00000170820	ENSG00000132170	ENSG00000137693	ENSG00000125347	ENSG00000152518	ENSG00000131808	ENSG00000161405	ENSG00000109906	ENSG00000113520	ENSG00000113525	ENSG00000096968	ENSG00000141736	ENSG00000131759	ENSG00000125686	ENSG00000232810	ENSG00000174697	ENSG00000136244	ENSG00000134363	ENSG00000118689	ENSG00000123999	ENSG00000010610	ENSG00000125538	ENSG00000112715	ENSG00000115705	ENSG00000242252	ENSG00000198793	ENSG00000113083	ENSG00000150782	ENSG00000096717	ENSG00000100985	ENSG00000116678	ENSG00000136634	ENSG00000181092	ENSG00000168610	ENSG00000049130	ENSG00000163513	ENSG00000189403	ENSG00000162692	ENSG00000102882	ENSG00000135100	ENSG00000101665
GO:BP	immune system process	GO:0002376	2.06e-20	19.6871	3235	262	114	17906	ENSG00000170820	ENSG00000091831	ENSG00000132170	ENSG00000137869	ENSG00000197635	ENSG00000137693	ENSG00000125347	ENSG00000111540	ENSG00000152518	ENSG00000131808	ENSG00000158169	ENSG00000161405	ENSG00000109906	ENSG00000169194	ENSG00000113520	ENSG00000113525	ENSG00000096968	ENSG00000125730	ENSG00000141736	ENSG00000131759	ENSG00000126368	ENSG00000125686	ENSG00000254647	ENSG00000232810	ENSG00000174697	ENSG00000136244	ENSG00000138207	ENSG00000106366	ENSG00000185950	ENSG00000160862	ENSG00000105835	ENSG00000134363	ENSG00000115594	ENSG00000122194	ENSG00000147465	ENSG00000118689	ENSG00000123999	ENSG00000010610	ENSG00000125538	ENSG00000138379	ENSG00000179914
GO:BP	regulation of MAPK cascade	GO:0043408	2.1e-20	19.6772	756	262	53	17906	ENSG00000170820	ENSG00000169083	ENSG00000113161	ENSG00000178568	ENSG00000171105	ENSG00000136574	ENSG00000096968	ENSG00000141736	ENSG00000254647	ENSG00000232810	ENSG00000174697	ENSG00000136244	ENSG00000010610	ENSG00000125538	ENSG00000162734	ENSG00000112715	ENSG00000146674	ENSG00000090339	ENSG00000134259	ENSG00000171862	ENSG00000108691	ENSG00000135218	ENSG00000143839	ENSG00000078401	ENSG00000017427	ENSG00000181092	ENSG00000170498	ENSG00000141753	ENSG00000157168	ENSG00000049130	ENSG00000130203	ENSG00000133048	ENSG00000169252	ENSG00000189403	ENSG00000102882	ENSG00000140443	ENSG00000167244	ENSG00000259384	ENSG00000164850	ENSG00000128342	ENSG00000138685
GO:BP	blood vessel morphogenesis	GO:0048514	2.12e-20	19.6745	697	262	51	17906	ENSG00000132170	ENSG00000137693	ENSG00000149948	ENSG00000136574	ENSG00000125730	ENSG00000141736	ENSG00000125686	ENSG00000174697	ENSG00000136244	ENSG00000106366	ENSG00000125538	ENSG00000112715	ENSG00000132386	ENSG00000171388	ENSG00000113083	ENSG00000073756	ENSG00000150782	ENSG00000096717	ENSG00000171862	ENSG00000108691	ENSG00000100292	ENSG00000172179	ENSG00000116678	ENSG00000078401	ENSG00000136634	ENSG00000141448	ENSG00000168610	ENSG00000130203	ENSG00000133048	ENSG00000163513	ENSG00000087245	ENSG00000173511	ENSG00000101665	ENSG00000115008	ENSG00000109458	ENSG00000138685	ENSG00000152804	ENSG00000030582	ENSG00000184937	ENSG00000118523	ENSG00000154188
GO:BP	intracellular signal transduction	GO:0035556	2.13e-20	19.6724	2896	262	107	17906	ENSG00000138039	ENSG00000170820	ENSG00000091831	ENSG00000169083	ENSG00000113161	ENSG00000065361	ENSG00000119522	ENSG00000137693	ENSG00000178568	ENSG00000111540	ENSG00000152518	ENSG00000165140	ENSG00000171105	ENSG00000136574	ENSG00000123374	ENSG00000113522	ENSG00000113525	ENSG00000096968	ENSG00000141736	ENSG00000126368	ENSG00000125686	ENSG00000254647	ENSG00000232810	ENSG00000174697	ENSG00000136244	ENSG00000188976	ENSG00000185950	ENSG00000112164	ENSG00000118689	ENSG00000010610	ENSG00000125538	ENSG00000138379	ENSG00000162734	ENSG00000166603	ENSG00000112715	ENSG00000118137	ENSG00000146674	ENSG00000165953	ENSG00000198793	ENSG00000148737	ENSG00000113083
GO:BP	positive regulation of locomotion	GO:0040017	2.3e-20	19.6381	613	262	48	17906	ENSG00000131808	ENSG00000171105	ENSG00000101367	ENSG00000096968	ENSG00000254647	ENSG00000232810	ENSG00000136244	ENSG00000106366	ENSG00000185950	ENSG00000115594	ENSG00000125538	ENSG00000138379	ENSG00000112715	ENSG00000198793	ENSG00000073756	ENSG00000106538	ENSG00000090339	ENSG00000096717	ENSG00000154734	ENSG00000100292	ENSG00000100985	ENSG00000078401	ENSG00000017427	ENSG00000248099	ENSG00000168610	ENSG00000049130	ENSG00000146070	ENSG00000163513	ENSG00000189403	ENSG00000102882	ENSG00000173511	ENSG00000140443	ENSG00000164850	ENSG00000109458	ENSG00000138685	ENSG00000131981	ENSG00000030582	ENSG00000105221	ENSG00000254087	ENSG00000154188	ENSG00000100219
GO:BP	hemopoiesis	GO:0030097	2.64e-20	19.5788	916	262	58	17906	ENSG00000170820	ENSG00000132170	ENSG00000137693	ENSG00000125347	ENSG00000152518	ENSG00000131808	ENSG00000161405	ENSG00000109906	ENSG00000113520	ENSG00000113525	ENSG00000096968	ENSG00000141736	ENSG00000131759	ENSG00000125686	ENSG00000232810	ENSG00000174697	ENSG00000136244	ENSG00000134363	ENSG00000118689	ENSG00000123999	ENSG00000010610	ENSG00000125538	ENSG00000112715	ENSG00000115705	ENSG00000242252	ENSG00000198793	ENSG00000113083	ENSG00000150782	ENSG00000096717	ENSG00000100985	ENSG00000116678	ENSG00000136634	ENSG00000181092	ENSG00000168610	ENSG00000049130	ENSG00000163513	ENSG00000189403	ENSG00000162692	ENSG00000135100	ENSG00000101665	ENSG00000178562
GO:BP	circulatory system process	GO:0003013	3.19e-20	19.4956	563	262	46	17906	ENSG00000170820	ENSG00000132170	ENSG00000169083	ENSG00000113161	ENSG00000137693	ENSG00000148120	ENSG00000136574	ENSG00000096968	ENSG00000254647	ENSG00000174697	ENSG00000112164	ENSG00000105835	ENSG00000112715	ENSG00000171388	ENSG00000198793	ENSG00000073756	ENSG00000090339	ENSG00000100292	ENSG00000143839	ENSG00000078401	ENSG00000181092	ENSG00000132693	ENSG00000130203	ENSG00000169252	ENSG00000173511	ENSG00000072310	ENSG00000187486	ENSG00000101665	ENSG00000164850	ENSG00000186951	ENSG00000198670	ENSG00000153162	ENSG00000118523	ENSG00000159640	ENSG00000134640	ENSG00000122585	ENSG00000147571	ENSG00000154188	ENSG00000146648	ENSG00000166949	ENSG00000176387
GO:BP	regulation of system process	GO:0044057	4.51e-20	19.3454	623	262	48	17906	ENSG00000164404	ENSG00000136574	ENSG00000096968	ENSG00000174697	ENSG00000112164	ENSG00000118689	ENSG00000123999	ENSG00000125538	ENSG00000140718	ENSG00000138379	ENSG00000171388	ENSG00000118137	ENSG00000198793	ENSG00000073756	ENSG00000104918	ENSG00000090339	ENSG00000109819	ENSG00000171862	ENSG00000143839	ENSG00000078401	ENSG00000017427	ENSG00000105697	ENSG00000136634	ENSG00000181092	ENSG00000170498	ENSG00000093010	ENSG00000187094	ENSG00000169252	ENSG00000072310	ENSG00000187486	ENSG00000101665	ENSG00000164850	ENSG00000186951	ENSG00000153162	ENSG00000118523	ENSG00000159640	ENSG00000134640	ENSG00000147571	ENSG00000146648	ENSG00000166949	ENSG00000130234
GO:BP	regulation of establishment of protein localization	GO:0070201	5.13e-20	19.29	802	262	54	17906	ENSG00000197635	ENSG00000113161	ENSG00000169194	ENSG00000113525	ENSG00000096968	ENSG00000141736	ENSG00000126368	ENSG00000254647	ENSG00000232810	ENSG00000174697	ENSG00000136244	ENSG00000138207	ENSG00000185950	ENSG00000112164	ENSG00000125538	ENSG00000118137	ENSG00000001626	ENSG00000148737	ENSG00000073756	ENSG00000169047	ENSG00000135218	ENSG00000142330	ENSG00000017427	ENSG00000136634	ENSG00000181092	ENSG00000132693	ENSG00000130203	ENSG00000122133	ENSG00000189403	ENSG00000102882	ENSG00000072310	ENSG00000187486	ENSG00000115008	ENSG00000164850	ENSG00000137462	ENSG00000105221	ENSG00000254087	ENSG00000153162	ENSG00000136869	ENSG00000175567	ENSG00000134640
GO:BP	response to growth factor	GO:0070848	5.7e-20	19.2439	743	262	52	17906	ENSG00000113580	ENSG00000178568	ENSG00000152518	ENSG00000131808	ENSG00000171105	ENSG00000164404	ENSG00000136574	ENSG00000141736	ENSG00000125686	ENSG00000104899	ENSG00000134363	ENSG00000147465	ENSG00000118689	ENSG00000125538	ENSG00000138379	ENSG00000112715	ENSG00000171388	ENSG00000242252	ENSG00000113083	ENSG00000130385	ENSG00000134259	ENSG00000096717	ENSG00000109819	ENSG00000171862	ENSG00000108691	ENSG00000135409	ENSG00000078401	ENSG00000136634	ENSG00000141448	ENSG00000163513	ENSG00000102882	ENSG00000173511	ENSG00000101665	ENSG00000109458	ENSG00000138685	ENSG00000152804	ENSG00000170345	ENSG00000176697	ENSG00000153162	ENSG00000118523	ENSG00000118046
GO:BP	primary metabolic process	GO:0044238	6.42e-20	19.1923	10594	262	225	17906	ENSG00000138039	ENSG00000170820	ENSG00000111424	ENSG00000091831	ENSG00000132170	ENSG00000137869	ENSG00000197635	ENSG00000082175	ENSG00000169083	ENSG00000113161	ENSG00000113580	ENSG00000065361	ENSG00000115970	ENSG00000137693	ENSG00000148120	ENSG00000178568	ENSG00000154328	ENSG00000125347	ENSG00000152518	ENSG00000131808	ENSG00000140009	ENSG00000106689	ENSG00000158169	ENSG00000165140	ENSG00000171105	ENSG00000242441	ENSG00000068781	ENSG00000149948	ENSG00000164404	ENSG00000161405	ENSG00000109906	ENSG00000103460	ENSG00000169194	ENSG00000136574	ENSG00000123374	ENSG00000111615	ENSG00000113520	ENSG00000079459	ENSG00000113522	ENSG00000113525	ENSG00000197728
GO:BP	regulation of protein kinase B signaling	GO:0051896	9.83e-20	19.0074	248	262	32	17906	ENSG00000091831	ENSG00000065361	ENSG00000178568	ENSG00000171105	ENSG00000136574	ENSG00000141736	ENSG00000254647	ENSG00000232810	ENSG00000174697	ENSG00000185950	ENSG00000138379	ENSG00000198793	ENSG00000148737	ENSG00000150782	ENSG00000096717	ENSG00000171862	ENSG00000169047	ENSG00000196139	ENSG00000157168	ENSG00000049130	ENSG00000133048	ENSG00000140443	ENSG00000167244	ENSG00000164850	ENSG00000178562	ENSG00000109458	ENSG00000138685	ENSG00000118046	ENSG00000154188	ENSG00000146648	ENSG00000136826	ENSG00000136238
GO:BP	phosphatidylinositol-mediated signaling	GO:0048015	1.02e-19	18.9934	193	262	29	17906	ENSG00000170820	ENSG00000065361	ENSG00000178568	ENSG00000171105	ENSG00000096968	ENSG00000141736	ENSG00000254647	ENSG00000232810	ENSG00000174697	ENSG00000185950	ENSG00000165953	ENSG00000150782	ENSG00000134259	ENSG00000096717	ENSG00000171862	ENSG00000169047	ENSG00000078401	ENSG00000017427	ENSG00000102882	ENSG00000140443	ENSG00000259384	ENSG00000164850	ENSG00000178562	ENSG00000109458	ENSG00000254087	ENSG00000154188	ENSG00000146648	ENSG00000136826	ENSG00000100030
GO:BP	blood circulation	GO:0008015	1.07e-19	18.9719	553	262	45	17906	ENSG00000170820	ENSG00000132170	ENSG00000169083	ENSG00000113161	ENSG00000148120	ENSG00000136574	ENSG00000096968	ENSG00000254647	ENSG00000174697	ENSG00000112164	ENSG00000105835	ENSG00000112715	ENSG00000171388	ENSG00000198793	ENSG00000073756	ENSG00000090339	ENSG00000100292	ENSG00000143839	ENSG00000078401	ENSG00000181092	ENSG00000132693	ENSG00000130203	ENSG00000169252	ENSG00000173511	ENSG00000072310	ENSG00000187486	ENSG00000101665	ENSG00000164850	ENSG00000186951	ENSG00000198670	ENSG00000153162	ENSG00000118523	ENSG00000159640	ENSG00000134640	ENSG00000122585	ENSG00000147571	ENSG00000154188	ENSG00000146648	ENSG00000166949	ENSG00000176387	ENSG00000130234
GO:BP	regulation of phosphatidylinositol 3-kinase signaling	GO:0014066	1.14e-19	18.9418	130	262	25	17906	ENSG00000170820	ENSG00000065361	ENSG00000178568	ENSG00000171105	ENSG00000096968	ENSG00000254647	ENSG00000232810	ENSG00000174697	ENSG00000185950	ENSG00000165953	ENSG00000150782	ENSG00000096717	ENSG00000171862	ENSG00000017427	ENSG00000102882	ENSG00000140443	ENSG00000259384	ENSG00000164850	ENSG00000178562	ENSG00000109458	ENSG00000254087	ENSG00000154188	ENSG00000146648	ENSG00000136826	ENSG00000100030
GO:BP	establishment of localization	GO:0051234	1.25e-19	18.9014	5460	262	153	17906	ENSG00000170820	ENSG00000111424	ENSG00000132170	ENSG00000137869	ENSG00000197635	ENSG00000113161	ENSG00000065361	ENSG00000115970	ENSG00000119522	ENSG00000178568	ENSG00000111540	ENSG00000182255	ENSG00000171105	ENSG00000068781	ENSG00000164404	ENSG00000169194	ENSG00000123374	ENSG00000113520	ENSG00000113525	ENSG00000197728	ENSG00000185920	ENSG00000096968	ENSG00000125730	ENSG00000141736	ENSG00000131759	ENSG00000126368	ENSG00000125686	ENSG00000254647	ENSG00000232810	ENSG00000174697	ENSG00000136244	ENSG00000138207	ENSG00000106366	ENSG00000185950	ENSG00000160862	ENSG00000112164	ENSG00000122194	ENSG00000147465	ENSG00000181856	ENSG00000123999	ENSG00000102265
GO:BP	anatomical structure morphogenesis	GO:0009653	1.25e-19	18.9014	2820	262	104	17906	ENSG00000111424	ENSG00000091831	ENSG00000132170	ENSG00000082175	ENSG00000169083	ENSG00000137693	ENSG00000178568	ENSG00000106689	ENSG00000158169	ENSG00000171105	ENSG00000149948	ENSG00000109906	ENSG00000136574	ENSG00000185920	ENSG00000125730	ENSG00000141736	ENSG00000131759	ENSG00000125686	ENSG00000104899	ENSG00000232810	ENSG00000174697	ENSG00000136244	ENSG00000138207	ENSG00000106366	ENSG00000185950	ENSG00000134363	ENSG00000118689	ENSG00000125538	ENSG00000177000	ENSG00000112715	ENSG00000132386	ENSG00000171388	ENSG00000118137	ENSG00000142449	ENSG00000242252	ENSG00000198793	ENSG00000113083	ENSG00000073756	ENSG00000150782	ENSG00000090339	ENSG00000134259
GO:BP	developmental growth	GO:0048589	1.34e-19	18.8713	698	262	50	17906	ENSG00000091831	ENSG00000137869	ENSG00000169083	ENSG00000137693	ENSG00000178568	ENSG00000106689	ENSG00000171105	ENSG00000164404	ENSG00000136574	ENSG00000185920	ENSG00000131759	ENSG00000125686	ENSG00000174697	ENSG00000138207	ENSG00000122194	ENSG00000118689	ENSG00000140718	ENSG00000138379	ENSG00000112715	ENSG00000198793	ENSG00000146678	ENSG00000134259	ENSG00000171862	ENSG00000172179	ENSG00000116678	ENSG00000078401	ENSG00000017427	ENSG00000105697	ENSG00000141448	ENSG00000168610	ENSG00000118785	ENSG00000130203	ENSG00000118702	ENSG00000169252	ENSG00000163513	ENSG00000167244	ENSG00000259384	ENSG00000101665	ENSG00000186951	ENSG00000138685	ENSG00000176697
GO:BP	regulation of transferase activity	GO:0051338	1.5e-19	18.8238	1017	262	60	17906	ENSG00000132170	ENSG00000113161	ENSG00000065361	ENSG00000178568	ENSG00000171105	ENSG00000149948	ENSG00000113520	ENSG00000113522	ENSG00000096968	ENSG00000141736	ENSG00000094804	ENSG00000254647	ENSG00000232810	ENSG00000174697	ENSG00000185950	ENSG00000010610	ENSG00000125538	ENSG00000138379	ENSG00000162734	ENSG00000112715	ENSG00000198793	ENSG00000150782	ENSG00000134259	ENSG00000096717	ENSG00000171862	ENSG00000169047	ENSG00000078401	ENSG00000017427	ENSG00000181092	ENSG00000157168	ENSG00000170323	ENSG00000049130	ENSG00000130203	ENSG00000133048	ENSG00000141965	ENSG00000169252	ENSG00000163513	ENSG00000102882	ENSG00000140443	ENSG00000167244	ENSG00000259384
GO:BP	inositol lipid-mediated signaling	GO:0048017	1.54e-19	18.8124	196	262	29	17906	ENSG00000170820	ENSG00000065361	ENSG00000178568	ENSG00000171105	ENSG00000096968	ENSG00000141736	ENSG00000254647	ENSG00000232810	ENSG00000174697	ENSG00000185950	ENSG00000165953	ENSG00000150782	ENSG00000134259	ENSG00000096717	ENSG00000171862	ENSG00000169047	ENSG00000078401	ENSG00000017427	ENSG00000102882	ENSG00000140443	ENSG00000259384	ENSG00000164850	ENSG00000178562	ENSG00000109458	ENSG00000254087	ENSG00000154188	ENSG00000146648	ENSG00000136826	ENSG00000100030
GO:BP	leukocyte activation	GO:0045321	1.89e-19	18.7235	1305	262	68	17906	ENSG00000197635	ENSG00000125347	ENSG00000111540	ENSG00000152518	ENSG00000161405	ENSG00000109906	ENSG00000169194	ENSG00000113520	ENSG00000113525	ENSG00000096968	ENSG00000125730	ENSG00000141736	ENSG00000131759	ENSG00000126368	ENSG00000254647	ENSG00000232810	ENSG00000174697	ENSG00000136244	ENSG00000185950	ENSG00000105835	ENSG00000123999	ENSG00000010610	ENSG00000125538	ENSG00000257017	ENSG00000198793	ENSG00000104918	ENSG00000150782	ENSG00000148346	ENSG00000101856	ENSG00000090339	ENSG00000108691	ENSG00000100292	ENSG00000100985	ENSG00000135218	ENSG00000116678	ENSG00000078401	ENSG00000017427	ENSG00000136634	ENSG00000168610	ENSG00000133048	ENSG00000163513
GO:BP	steroid hormone biosynthetic process	GO:0120178	2.26e-19	18.6464	60	262	19	17906	ENSG00000137869	ENSG00000131808	ENSG00000125686	ENSG00000140459	ENSG00000147465	ENSG00000108786	ENSG00000148795	ENSG00000117594	ENSG00000109819	ENSG00000231852	ENSG00000196139	ENSG00000025423	ENSG00000049239	ENSG00000153162	ENSG00000203859	ENSG00000147571	ENSG00000176387	ENSG00000145545	ENSG00000277893
GO:BP	organic cyclic compound biosynthetic process	GO:1901362	2.62e-19	18.5823	4454	262	135	17906	ENSG00000111424	ENSG00000091831	ENSG00000132170	ENSG00000137869	ENSG00000082175	ENSG00000169083	ENSG00000113161	ENSG00000113580	ENSG00000137693	ENSG00000178568	ENSG00000154328	ENSG00000125347	ENSG00000152518	ENSG00000131808	ENSG00000140009	ENSG00000106689	ENSG00000165140	ENSG00000171105	ENSG00000242441	ENSG00000068781	ENSG00000149948	ENSG00000164404	ENSG00000161405	ENSG00000109906	ENSG00000103460	ENSG00000136574	ENSG00000123374	ENSG00000113520	ENSG00000079459	ENSG00000113522	ENSG00000113525	ENSG00000185920	ENSG00000096968	ENSG00000171940	ENSG00000141736	ENSG00000131759	ENSG00000126368	ENSG00000125686	ENSG00000094804	ENSG00000104899	ENSG00000254647
GO:BP	biological regulation	GO:0065007	2.71e-19	18.5669	12628	262	245	17906	ENSG00000138039	ENSG00000170820	ENSG00000111424	ENSG00000091831	ENSG00000132170	ENSG00000137869	ENSG00000197635	ENSG00000109163	ENSG00000082175	ENSG00000169083	ENSG00000113161	ENSG00000113580	ENSG00000065361	ENSG00000115970	ENSG00000119522	ENSG00000137693	ENSG00000148120	ENSG00000178568	ENSG00000125347	ENSG00000111540	ENSG00000152518	ENSG00000131808	ENSG00000140009	ENSG00000182255	ENSG00000106689	ENSG00000158169	ENSG00000165140	ENSG00000171105	ENSG00000242441	ENSG00000068781	ENSG00000149948	ENSG00000164404	ENSG00000161405	ENSG00000109906	ENSG00000101367	ENSG00000103460	ENSG00000169194	ENSG00000136574	ENSG00000123374	ENSG00000113520	ENSG00000079459
GO:BP	defense response	GO:0006952	2.78e-19	18.5559	1783	262	80	17906	ENSG00000091831	ENSG00000132170	ENSG00000137869	ENSG00000197635	ENSG00000125347	ENSG00000169194	ENSG00000113520	ENSG00000113525	ENSG00000107020	ENSG00000096968	ENSG00000125730	ENSG00000126368	ENSG00000125686	ENSG00000254647	ENSG00000232810	ENSG00000174697	ENSG00000136244	ENSG00000106366	ENSG00000105835	ENSG00000115594	ENSG00000147465	ENSG00000102265	ENSG00000010610	ENSG00000125538	ENSG00000132386	ENSG00000257017	ENSG00000118137	ENSG00000073756	ENSG00000106538	ENSG00000150782	ENSG00000148346	ENSG00000090339	ENSG00000108691	ENSG00000100292	ENSG00000100985	ENSG00000135218	ENSG00000078401	ENSG00000017427	ENSG00000105697	ENSG00000136634	ENSG00000181092
GO:BP	cellular ketone metabolic process	GO:0042180	2.8e-19	18.5522	257	262	32	17906	ENSG00000132170	ENSG00000137869	ENSG00000113161	ENSG00000131808	ENSG00000126368	ENSG00000254647	ENSG00000140459	ENSG00000185950	ENSG00000147465	ENSG00000108786	ENSG00000125538	ENSG00000118137	ENSG00000148795	ENSG00000198793	ENSG00000073756	ENSG00000096717	ENSG00000109819	ENSG00000169047	ENSG00000181092	ENSG00000196139	ENSG00000093010	ENSG00000072310	ENSG00000130208	ENSG00000049239	ENSG00000186951	ENSG00000105221	ENSG00000153162	ENSG00000121853	ENSG00000159224	ENSG00000145545	ENSG00000277893	ENSG00000141027
GO:BP	anatomical structure formation involved in morphogenesis	GO:0048646	2.86e-19	18.5436	1206	262	65	17906	ENSG00000132170	ENSG00000169083	ENSG00000106689	ENSG00000149948	ENSG00000136574	ENSG00000185920	ENSG00000125730	ENSG00000141736	ENSG00000131759	ENSG00000125686	ENSG00000232810	ENSG00000174697	ENSG00000136244	ENSG00000138207	ENSG00000106366	ENSG00000125538	ENSG00000177000	ENSG00000112715	ENSG00000132386	ENSG00000171388	ENSG00000073756	ENSG00000150782	ENSG00000096717	ENSG00000171862	ENSG00000108691	ENSG00000154734	ENSG00000100292	ENSG00000100985	ENSG00000135218	ENSG00000172179	ENSG00000116678	ENSG00000078401	ENSG00000136634	ENSG00000141448	ENSG00000168610	ENSG00000133048	ENSG00000163513	ENSG00000087245	ENSG00000102882	ENSG00000173511	ENSG00000135100
GO:BP	negative regulation of cellular metabolic process	GO:0031324	3.58e-19	18.4462	2718	262	101	17906	ENSG00000111424	ENSG00000091831	ENSG00000132170	ENSG00000169083	ENSG00000113161	ENSG00000113580	ENSG00000137693	ENSG00000125347	ENSG00000152518	ENSG00000140009	ENSG00000165140	ENSG00000149948	ENSG00000109906	ENSG00000136574	ENSG00000123374	ENSG00000113520	ENSG00000113522	ENSG00000197728	ENSG00000185920	ENSG00000171940	ENSG00000125730	ENSG00000131759	ENSG00000126368	ENSG00000125686	ENSG00000094804	ENSG00000254647	ENSG00000232810	ENSG00000174697	ENSG00000136244	ENSG00000188976	ENSG00000106366	ENSG00000185950	ENSG00000105835	ENSG00000134363	ENSG00000118689	ENSG00000123999	ENSG00000102265	ENSG00000125538	ENSG00000140718	ENSG00000138379	ENSG00000112715
GO:BP	regulation of epithelial cell proliferation	GO:0050678	3.62e-19	18.441	391	262	38	17906	ENSG00000111424	ENSG00000132170	ENSG00000082175	ENSG00000169083	ENSG00000137693	ENSG00000185920	ENSG00000141736	ENSG00000126368	ENSG00000125686	ENSG00000232810	ENSG00000174697	ENSG00000112715	ENSG00000132386	ENSG00000171388	ENSG00000198793	ENSG00000148737	ENSG00000096717	ENSG00000171862	ENSG00000108691	ENSG00000100292	ENSG00000172179	ENSG00000017427	ENSG00000136634	ENSG00000168610	ENSG00000130203	ENSG00000189403	ENSG00000173511	ENSG00000138685	ENSG00000030582	ENSG00000153162	ENSG00000136869	ENSG00000118046	ENSG00000100219	ENSG00000146648	ENSG00000166949	ENSG00000069702	ENSG00000121853	ENSG00000204217
GO:BP	regulation of peptidyl-tyrosine phosphorylation	GO:0050730	3.95e-19	18.4035	260	262	32	17906	ENSG00000065361	ENSG00000178568	ENSG00000169194	ENSG00000113520	ENSG00000113525	ENSG00000096968	ENSG00000232810	ENSG00000174697	ENSG00000136244	ENSG00000010610	ENSG00000112715	ENSG00000198793	ENSG00000150782	ENSG00000090339	ENSG00000135218	ENSG00000017427	ENSG00000181092	ENSG00000168610	ENSG00000157168	ENSG00000049130	ENSG00000187094	ENSG00000167244	ENSG00000259384	ENSG00000128342	ENSG00000254087	ENSG00000176697	ENSG00000153162	ENSG00000159640	ENSG00000154188	ENSG00000146648	ENSG00000141510	ENSG00000166923
GO:BP	response to ketone	GO:1901654	4.04e-19	18.3932	203	262	29	17906	ENSG00000132170	ENSG00000169083	ENSG00000113580	ENSG00000137693	ENSG00000147465	ENSG00000118689	ENSG00000138379	ENSG00000132386	ENSG00000242252	ENSG00000001626	ENSG00000090339	ENSG00000096717	ENSG00000078401	ENSG00000196139	ENSG00000118785	ENSG00000072310	ENSG00000187486	ENSG00000137462	ENSG00000170345	ENSG00000147437	ENSG00000203859	ENSG00000147571	ENSG00000146648	ENSG00000150907	ENSG00000069702	ENSG00000121853	ENSG00000136826	ENSG00000145545	ENSG00000198668
GO:BP	positive regulation of transcription by RNA polymerase II	GO:0045944	4.15e-19	18.3817	1215	262	65	17906	ENSG00000111424	ENSG00000091831	ENSG00000132170	ENSG00000082175	ENSG00000169083	ENSG00000113580	ENSG00000137693	ENSG00000125347	ENSG00000131808	ENSG00000106689	ENSG00000149948	ENSG00000161405	ENSG00000109906	ENSG00000136574	ENSG00000113520	ENSG00000131759	ENSG00000126368	ENSG00000125686	ENSG00000232810	ENSG00000136244	ENSG00000106366	ENSG00000105835	ENSG00000118689	ENSG00000125538	ENSG00000112715	ENSG00000171388	ENSG00000148737	ENSG00000150782	ENSG00000096717	ENSG00000109819	ENSG00000172179	ENSG00000078401	ENSG00000017427	ENSG00000136634	ENSG00000141448	ENSG00000168610	ENSG00000169252	ENSG00000189403	ENSG00000102882	ENSG00000072310	ENSG00000167244
GO:BP	peptide hormone secretion	GO:0030072	4.39e-19	18.3571	261	262	32	17906	ENSG00000197635	ENSG00000113161	ENSG00000096968	ENSG00000126368	ENSG00000254647	ENSG00000232810	ENSG00000174697	ENSG00000136244	ENSG00000138207	ENSG00000185950	ENSG00000112164	ENSG00000125538	ENSG00000166603	ENSG00000171388	ENSG00000001626	ENSG00000148737	ENSG00000169047	ENSG00000142330	ENSG00000078401	ENSG00000170498	ENSG00000118702	ENSG00000072310	ENSG00000135100	ENSG00000187486	ENSG00000164850	ENSG00000175567	ENSG00000134640	ENSG00000147571	ENSG00000146648	ENSG00000121853	ENSG00000159224	ENSG00000136238
GO:BP	reactive oxygen species metabolic process	GO:0072593	4.64e-19	18.3333	282	262	33	17906	ENSG00000158169	ENSG00000171105	ENSG00000096968	ENSG00000254647	ENSG00000232810	ENSG00000174697	ENSG00000118689	ENSG00000125538	ENSG00000257017	ENSG00000115705	ENSG00000198793	ENSG00000073756	ENSG00000090339	ENSG00000135218	ENSG00000140465	ENSG00000078401	ENSG00000136634	ENSG00000196139	ENSG00000132693	ENSG00000168610	ENSG00000163513	ENSG00000123131	ENSG00000137462	ENSG00000118523	ENSG00000136869	ENSG00000146648	ENSG00000141510	ENSG00000166949	ENSG00000138061	ENSG00000130234	ENSG00000150907	ENSG00000136826	ENSG00000136238
GO:BP	fat cell differentiation	GO:0045444	8.3e-19	18.0811	227	262	30	17906	ENSG00000132170	ENSG00000152518	ENSG00000149948	ENSG00000109906	ENSG00000126368	ENSG00000125686	ENSG00000254647	ENSG00000232810	ENSG00000174697	ENSG00000136244	ENSG00000181856	ENSG00000140718	ENSG00000198793	ENSG00000148737	ENSG00000073756	ENSG00000106538	ENSG00000104918	ENSG00000096717	ENSG00000109819	ENSG00000181092	ENSG00000170323	ENSG00000169252	ENSG00000072310	ENSG00000164850	ENSG00000105221	ENSG00000172216	ENSG00000100219	ENSG00000166949	ENSG00000150907	ENSG00000136826
GO:BP	metabolic process	GO:0008152	8.85e-19	18.0532	11681	262	235	17906	ENSG00000138039	ENSG00000170820	ENSG00000111424	ENSG00000091831	ENSG00000132170	ENSG00000137869	ENSG00000197635	ENSG00000082175	ENSG00000169083	ENSG00000113161	ENSG00000113580	ENSG00000065361	ENSG00000115970	ENSG00000137693	ENSG00000148120	ENSG00000178568	ENSG00000154328	ENSG00000125347	ENSG00000139531	ENSG00000152518	ENSG00000131808	ENSG00000140009	ENSG00000106689	ENSG00000158169	ENSG00000165140	ENSG00000171105	ENSG00000242441	ENSG00000068781	ENSG00000149948	ENSG00000164404	ENSG00000161405	ENSG00000109906	ENSG00000103460	ENSG00000169194	ENSG00000136574	ENSG00000123374	ENSG00000111615	ENSG00000113520	ENSG00000079459	ENSG00000113522	ENSG00000113525
GO:BP	small molecule metabolic process	GO:0044281	9.03e-19	18.0444	1987	262	84	17906	ENSG00000138039	ENSG00000111424	ENSG00000132170	ENSG00000137869	ENSG00000113161	ENSG00000154328	ENSG00000139531	ENSG00000131808	ENSG00000165140	ENSG00000171105	ENSG00000113520	ENSG00000079459	ENSG00000113522	ENSG00000125730	ENSG00000126368	ENSG00000254647	ENSG00000232810	ENSG00000174697	ENSG00000140459	ENSG00000138207	ENSG00000185950	ENSG00000105835	ENSG00000147465	ENSG00000108786	ENSG00000125538	ENSG00000177000	ENSG00000118137	ENSG00000146674	ENSG00000148795	ENSG00000165953	ENSG00000001626	ENSG00000198793	ENSG00000073756	ENSG00000096717	ENSG00000109819	ENSG00000171862	ENSG00000005421	ENSG00000169047	ENSG00000135218	ENSG00000169174	ENSG00000140465
GO:BP	positive regulation of kinase activity	GO:0033674	9.03e-19	18.0444	613	262	46	17906	ENSG00000065361	ENSG00000178568	ENSG00000171105	ENSG00000149948	ENSG00000113520	ENSG00000113522	ENSG00000096968	ENSG00000141736	ENSG00000094804	ENSG00000254647	ENSG00000232810	ENSG00000174697	ENSG00000010610	ENSG00000125538	ENSG00000162734	ENSG00000112715	ENSG00000198793	ENSG00000150782	ENSG00000134259	ENSG00000096717	ENSG00000169047	ENSG00000078401	ENSG00000017427	ENSG00000181092	ENSG00000157168	ENSG00000049130	ENSG00000133048	ENSG00000169252	ENSG00000163513	ENSG00000102882	ENSG00000140443	ENSG00000167244	ENSG00000259384	ENSG00000138685	ENSG00000254087	ENSG00000176697	ENSG00000136869	ENSG00000159640	ENSG00000118046	ENSG00000154188	ENSG00000146648
GO:BP	regulation of catalytic activity	GO:0050790	9.62e-19	18.017	2385	262	93	17906	ENSG00000138039	ENSG00000170820	ENSG00000111424	ENSG00000091831	ENSG00000132170	ENSG00000113161	ENSG00000065361	ENSG00000119522	ENSG00000178568	ENSG00000171105	ENSG00000149948	ENSG00000169194	ENSG00000113520	ENSG00000113522	ENSG00000096968	ENSG00000125730	ENSG00000141736	ENSG00000094804	ENSG00000254647	ENSG00000232810	ENSG00000174697	ENSG00000106366	ENSG00000185950	ENSG00000112164	ENSG00000102265	ENSG00000010610	ENSG00000125538	ENSG00000138379	ENSG00000162734	ENSG00000112715	ENSG00000132386	ENSG00000257017	ENSG00000118137	ENSG00000146674	ENSG00000165953	ENSG00000198793	ENSG00000073756	ENSG00000150782	ENSG00000090339	ENSG00000134259	ENSG00000096717
GO:BP	negative regulation of metabolic process	GO:0009892	1.08e-18	17.965	3299	262	112	17906	ENSG00000111424	ENSG00000091831	ENSG00000132170	ENSG00000082175	ENSG00000169083	ENSG00000113161	ENSG00000113580	ENSG00000137693	ENSG00000125347	ENSG00000152518	ENSG00000140009	ENSG00000106689	ENSG00000165140	ENSG00000149948	ENSG00000109906	ENSG00000169194	ENSG00000136574	ENSG00000123374	ENSG00000113520	ENSG00000113522	ENSG00000197728	ENSG00000185920	ENSG00000171940	ENSG00000125730	ENSG00000131759	ENSG00000126368	ENSG00000125686	ENSG00000094804	ENSG00000254647	ENSG00000232810	ENSG00000174697	ENSG00000136244	ENSG00000188976	ENSG00000106366	ENSG00000185950	ENSG00000105835	ENSG00000134363	ENSG00000118689	ENSG00000123999	ENSG00000102265	ENSG00000125538
GO:BP	regulation of developmental growth	GO:0048638	1.13e-18	17.9461	357	262	36	17906	ENSG00000169083	ENSG00000137693	ENSG00000178568	ENSG00000171105	ENSG00000185920	ENSG00000174697	ENSG00000138207	ENSG00000140718	ENSG00000138379	ENSG00000112715	ENSG00000198793	ENSG00000134259	ENSG00000171862	ENSG00000172179	ENSG00000078401	ENSG00000017427	ENSG00000105697	ENSG00000141448	ENSG00000168610	ENSG00000118785	ENSG00000130203	ENSG00000118702	ENSG00000169252	ENSG00000163513	ENSG00000167244	ENSG00000259384	ENSG00000101665	ENSG00000186951	ENSG00000138685	ENSG00000176697	ENSG00000184937	ENSG00000082701	ENSG00000069702	ENSG00000121853	ENSG00000204217	ENSG00000100030
GO:BP	negative regulation of cell differentiation	GO:0045596	1.23e-18	17.9116	767	262	51	17906	ENSG00000132170	ENSG00000137693	ENSG00000178568	ENSG00000125347	ENSG00000152518	ENSG00000106689	ENSG00000109906	ENSG00000169194	ENSG00000113520	ENSG00000185920	ENSG00000141736	ENSG00000131759	ENSG00000126368	ENSG00000125686	ENSG00000232810	ENSG00000136244	ENSG00000134363	ENSG00000118689	ENSG00000123999	ENSG00000125538	ENSG00000138379	ENSG00000112715	ENSG00000150782	ENSG00000096717	ENSG00000171862	ENSG00000100985	ENSG00000017427	ENSG00000181092	ENSG00000132693	ENSG00000168610	ENSG00000157168	ENSG00000118785	ENSG00000130203	ENSG00000122133	ENSG00000189403	ENSG00000101665	ENSG00000164850	ENSG00000186951	ENSG00000254087	ENSG00000176697	ENSG00000147437
GO:BP	cellular response to biotic stimulus	GO:0071216	1.4e-18	17.8548	251	262	31	17906	ENSG00000111424	ENSG00000131759	ENSG00000126368	ENSG00000232810	ENSG00000136244	ENSG00000106366	ENSG00000147465	ENSG00000125538	ENSG00000150782	ENSG00000148346	ENSG00000090339	ENSG00000109819	ENSG00000108691	ENSG00000135218	ENSG00000105697	ENSG00000136634	ENSG00000189403	ENSG00000102882	ENSG00000115008	ENSG00000137462	ENSG00000254087	ENSG00000153162	ENSG00000172216	ENSG00000136869	ENSG00000100219	ENSG00000082701	ENSG00000141510	ENSG00000169429	ENSG00000121853	ENSG00000028137	ENSG00000100030
GO:BP	regulation of carbohydrate biosynthetic process	GO:0043255	1.45e-18	17.8392	101	262	22	17906	ENSG00000138039	ENSG00000165140	ENSG00000171105	ENSG00000126368	ENSG00000254647	ENSG00000174697	ENSG00000185950	ENSG00000165953	ENSG00000198793	ENSG00000096717	ENSG00000109819	ENSG00000169047	ENSG00000116678	ENSG00000017427	ENSG00000181092	ENSG00000167244	ENSG00000164850	ENSG00000186951	ENSG00000105221	ENSG00000082701	ENSG00000150907	ENSG00000095637
GO:BP	cellular response to steroid hormone stimulus	GO:0071383	1.56e-18	17.8064	252	262	31	17906	ENSG00000170820	ENSG00000111424	ENSG00000091831	ENSG00000132170	ENSG00000082175	ENSG00000169083	ENSG00000113580	ENSG00000137693	ENSG00000152518	ENSG00000140009	ENSG00000096968	ENSG00000131759	ENSG00000126368	ENSG00000125686	ENSG00000147465	ENSG00000118689	ENSG00000138379	ENSG00000132386	ENSG00000090339	ENSG00000096717	ENSG00000109819	ENSG00000078401	ENSG00000196139	ENSG00000164850	ENSG00000186951	ENSG00000147571	ENSG00000004478	ENSG00000146648	ENSG00000150907	ENSG00000145545	ENSG00000141027
GO:BP	regulation of cellular component organization	GO:0051128	1.59e-18	17.798	2541	262	96	17906	ENSG00000170820	ENSG00000091831	ENSG00000132170	ENSG00000197635	ENSG00000169083	ENSG00000111540	ENSG00000140009	ENSG00000165140	ENSG00000171105	ENSG00000068781	ENSG00000164404	ENSG00000101367	ENSG00000113520	ENSG00000113522	ENSG00000113525	ENSG00000125730	ENSG00000141736	ENSG00000094804	ENSG00000254647	ENSG00000232810	ENSG00000136244	ENSG00000188976	ENSG00000106366	ENSG00000181856	ENSG00000125538	ENSG00000138379	ENSG00000177000	ENSG00000112715	ENSG00000132386	ENSG00000171388	ENSG00000118137	ENSG00000146674	ENSG00000198793	ENSG00000146678	ENSG00000148346	ENSG00000090339	ENSG00000134259	ENSG00000096717	ENSG00000109819	ENSG00000171862	ENSG00000108691
GO:BP	cellular protein metabolic process	GO:0044267	1.62e-18	17.791	5357	262	149	17906	ENSG00000170820	ENSG00000091831	ENSG00000132170	ENSG00000169083	ENSG00000113161	ENSG00000065361	ENSG00000178568	ENSG00000152518	ENSG00000171105	ENSG00000149948	ENSG00000164404	ENSG00000109906	ENSG00000169194	ENSG00000136574	ENSG00000123374	ENSG00000113520	ENSG00000113522	ENSG00000113525	ENSG00000197728	ENSG00000107020	ENSG00000096968	ENSG00000125730	ENSG00000141736	ENSG00000131759	ENSG00000126368	ENSG00000125686	ENSG00000094804	ENSG00000254647	ENSG00000232810	ENSG00000174697	ENSG00000136244	ENSG00000188976	ENSG00000106366	ENSG00000185950	ENSG00000122194	ENSG00000118689	ENSG00000123999	ENSG00000102265	ENSG00000010610	ENSG00000125538	ENSG00000140718
GO:BP	lipid biosynthetic process	GO:0008610	1.62e-18	17.791	711	262	49	17906	ENSG00000111424	ENSG00000137869	ENSG00000113161	ENSG00000131808	ENSG00000079459	ENSG00000125730	ENSG00000126368	ENSG00000125686	ENSG00000254647	ENSG00000232810	ENSG00000174697	ENSG00000140459	ENSG00000147465	ENSG00000108786	ENSG00000125538	ENSG00000118137	ENSG00000148795	ENSG00000165953	ENSG00000001626	ENSG00000198793	ENSG00000073756	ENSG00000117594	ENSG00000096717	ENSG00000109819	ENSG00000171862	ENSG00000140465	ENSG00000078401	ENSG00000231852	ENSG00000181092	ENSG00000196139	ENSG00000130203	ENSG00000025423	ENSG00000072310	ENSG00000160870	ENSG00000130208	ENSG00000135100	ENSG00000049239	ENSG00000164850	ENSG00000138685	ENSG00000153162	ENSG00000203859
GO:BP	regulation of leukocyte proliferation	GO:0070663	1.91e-18	17.7188	234	262	30	17906	ENSG00000125347	ENSG00000161405	ENSG00000169194	ENSG00000113520	ENSG00000113525	ENSG00000141736	ENSG00000174697	ENSG00000136244	ENSG00000185950	ENSG00000010610	ENSG00000125538	ENSG00000150782	ENSG00000017427	ENSG00000136634	ENSG00000132693	ENSG00000049130	ENSG00000163513	ENSG00000189403	ENSG00000162692	ENSG00000167244	ENSG00000178562	ENSG00000152804	ENSG00000131981	ENSG00000254087	ENSG00000147437	ENSG00000172216	ENSG00000136869	ENSG00000166923	ENSG00000102245	ENSG00000028137
GO:BP	cellular response to lipopolysaccharide	GO:0071222	1.94e-18	17.713	215	262	29	17906	ENSG00000111424	ENSG00000131759	ENSG00000126368	ENSG00000232810	ENSG00000136244	ENSG00000106366	ENSG00000147465	ENSG00000125538	ENSG00000150782	ENSG00000148346	ENSG00000090339	ENSG00000109819	ENSG00000108691	ENSG00000135218	ENSG00000105697	ENSG00000136634	ENSG00000189403	ENSG00000102882	ENSG00000115008	ENSG00000137462	ENSG00000254087	ENSG00000153162	ENSG00000172216	ENSG00000136869	ENSG00000100219	ENSG00000169429	ENSG00000121853	ENSG00000028137	ENSG00000100030
GO:BP	regulation of cell adhesion	GO:0030155	2.88e-18	17.5407	721	262	49	17906	ENSG00000197635	ENSG00000065361	ENSG00000125347	ENSG00000109906	ENSG00000113520	ENSG00000096968	ENSG00000141736	ENSG00000131759	ENSG00000232810	ENSG00000174697	ENSG00000136244	ENSG00000106366	ENSG00000122194	ENSG00000010610	ENSG00000125538	ENSG00000112715	ENSG00000118137	ENSG00000150782	ENSG00000090339	ENSG00000171862	ENSG00000108691	ENSG00000135218	ENSG00000017427	ENSG00000136634	ENSG00000181092	ENSG00000163513	ENSG00000189403	ENSG00000162692	ENSG00000167244	ENSG00000101665	ENSG00000186951	ENSG00000178562	ENSG00000128342	ENSG00000131981	ENSG00000254087	ENSG00000153162	ENSG00000147437	ENSG00000172216	ENSG00000154188	ENSG00000100219	ENSG00000157227
GO:BP	response to inorganic substance	GO:0010035	2.94e-18	17.5318	575	262	44	17906	ENSG00000158169	ENSG00000165140	ENSG00000123374	ENSG00000185920	ENSG00000232810	ENSG00000136244	ENSG00000147465	ENSG00000118689	ENSG00000108786	ENSG00000132386	ENSG00000257017	ENSG00000242252	ENSG00000073756	ENSG00000148346	ENSG00000090339	ENSG00000096717	ENSG00000109819	ENSG00000171862	ENSG00000005421	ENSG00000100292	ENSG00000100985	ENSG00000164761	ENSG00000135218	ENSG00000140465	ENSG00000078401	ENSG00000105697	ENSG00000136634	ENSG00000196139	ENSG00000170323	ENSG00000102882	ENSG00000115008	ENSG00000170345	ENSG00000153162	ENSG00000147437	ENSG00000175567	ENSG00000103569	ENSG00000146648	ENSG00000138061	ENSG00000150907	ENSG00000159224	ENSG00000136826
GO:BP	positive regulation of transferase activity	GO:0051347	3.08e-18	17.5119	692	262	48	17906	ENSG00000065361	ENSG00000178568	ENSG00000171105	ENSG00000149948	ENSG00000113520	ENSG00000113522	ENSG00000096968	ENSG00000141736	ENSG00000094804	ENSG00000254647	ENSG00000232810	ENSG00000174697	ENSG00000010610	ENSG00000125538	ENSG00000162734	ENSG00000112715	ENSG00000198793	ENSG00000150782	ENSG00000134259	ENSG00000096717	ENSG00000171862	ENSG00000169047	ENSG00000078401	ENSG00000017427	ENSG00000181092	ENSG00000157168	ENSG00000049130	ENSG00000133048	ENSG00000169252	ENSG00000163513	ENSG00000102882	ENSG00000140443	ENSG00000167244	ENSG00000259384	ENSG00000138685	ENSG00000254087	ENSG00000176697	ENSG00000136869	ENSG00000159640	ENSG00000118046	ENSG00000154188
GO:BP	negative regulation of signal transduction	GO:0009968	3.2e-18	17.4951	1340	262	67	17906	ENSG00000091831	ENSG00000132170	ENSG00000169083	ENSG00000113161	ENSG00000065361	ENSG00000137693	ENSG00000165140	ENSG00000136574	ENSG00000185920	ENSG00000141736	ENSG00000126368	ENSG00000254647	ENSG00000232810	ENSG00000136244	ENSG00000188976	ENSG00000106366	ENSG00000134363	ENSG00000118689	ENSG00000125538	ENSG00000138379	ENSG00000162734	ENSG00000171388	ENSG00000118137	ENSG00000146674	ENSG00000198793	ENSG00000148737	ENSG00000073756	ENSG00000146678	ENSG00000090339	ENSG00000096717	ENSG00000171862	ENSG00000100292	ENSG00000100985	ENSG00000169047	ENSG00000017427	ENSG00000136634	ENSG00000181092	ENSG00000141753	ENSG00000130203	ENSG00000169252	ENSG00000163513
GO:BP	response to glucocorticoid	GO:0051384	3.87e-18	17.4127	150	262	25	17906	ENSG00000113580	ENSG00000152518	ENSG00000232810	ENSG00000136244	ENSG00000147465	ENSG00000118689	ENSG00000138379	ENSG00000132386	ENSG00000242252	ENSG00000073756	ENSG00000090339	ENSG00000078401	ENSG00000136634	ENSG00000181092	ENSG00000182752	ENSG00000170345	ENSG00000153162	ENSG00000203859	ENSG00000147571	ENSG00000146648	ENSG00000176387	ENSG00000150907	ENSG00000121853	ENSG00000145545	ENSG00000198668
GO:BP	response to carbohydrate	GO:0009743	4.94e-18	17.3066	242	262	30	17906	ENSG00000113161	ENSG00000136574	ENSG00000126368	ENSG00000174697	ENSG00000185950	ENSG00000105835	ENSG00000147465	ENSG00000118689	ENSG00000125538	ENSG00000132386	ENSG00000001626	ENSG00000148737	ENSG00000073756	ENSG00000090339	ENSG00000109819	ENSG00000171862	ENSG00000181092	ENSG00000163513	ENSG00000140443	ENSG00000072310	ENSG00000135100	ENSG00000187486	ENSG00000164850	ENSG00000254087	ENSG00000118523	ENSG00000175567	ENSG00000147571	ENSG00000100219	ENSG00000159224	ENSG00000136238
GO:BP	peptidyl-tyrosine phosphorylation	GO:0018108	5.03e-18	17.2988	374	262	36	17906	ENSG00000065361	ENSG00000178568	ENSG00000171105	ENSG00000169194	ENSG00000113520	ENSG00000113525	ENSG00000096968	ENSG00000141736	ENSG00000232810	ENSG00000174697	ENSG00000136244	ENSG00000010610	ENSG00000112715	ENSG00000198793	ENSG00000150782	ENSG00000090339	ENSG00000135218	ENSG00000017427	ENSG00000181092	ENSG00000168610	ENSG00000157168	ENSG00000049130	ENSG00000187094	ENSG00000102882	ENSG00000140443	ENSG00000167244	ENSG00000259384	ENSG00000128342	ENSG00000254087	ENSG00000176697	ENSG00000153162	ENSG00000159640	ENSG00000154188	ENSG00000146648	ENSG00000141510	ENSG00000166923
GO:BP	regulation of glucose metabolic process	GO:0010906	5.14e-18	17.2891	121	262	23	17906	ENSG00000165140	ENSG00000171105	ENSG00000126368	ENSG00000254647	ENSG00000174697	ENSG00000185950	ENSG00000146674	ENSG00000165953	ENSG00000198793	ENSG00000096717	ENSG00000109819	ENSG00000169047	ENSG00000116678	ENSG00000017427	ENSG00000181092	ENSG00000141753	ENSG00000167244	ENSG00000186951	ENSG00000105221	ENSG00000082701	ENSG00000141510	ENSG00000150907	ENSG00000095637
GO:BP	negative regulation of transport	GO:0051051	5.62e-18	17.2501	557	262	43	17906	ENSG00000113161	ENSG00000065361	ENSG00000115970	ENSG00000254647	ENSG00000232810	ENSG00000174697	ENSG00000185950	ENSG00000123999	ENSG00000125538	ENSG00000162734	ENSG00000118137	ENSG00000198793	ENSG00000073756	ENSG00000090339	ENSG00000171862	ENSG00000100292	ENSG00000100985	ENSG00000169047	ENSG00000135218	ENSG00000169174	ENSG00000078401	ENSG00000105697	ENSG00000136634	ENSG00000181092	ENSG00000157168	ENSG00000130203	ENSG00000093010	ENSG00000189403	ENSG00000072310	ENSG00000130208	ENSG00000187486	ENSG00000137462	ENSG00000128342	ENSG00000131981	ENSG00000105221	ENSG00000175567	ENSG00000134640	ENSG00000147571	ENSG00000154188	ENSG00000121853	ENSG00000028137
GO:BP	aging	GO:0007568	5.77e-18	17.239	329	262	34	17906	ENSG00000113161	ENSG00000149948	ENSG00000104899	ENSG00000174697	ENSG00000106366	ENSG00000105835	ENSG00000118689	ENSG00000102265	ENSG00000132386	ENSG00000242252	ENSG00000198793	ENSG00000073756	ENSG00000104918	ENSG00000146678	ENSG00000090339	ENSG00000096717	ENSG00000109819	ENSG00000171862	ENSG00000140465	ENSG00000078401	ENSG00000105697	ENSG00000136634	ENSG00000168610	ENSG00000163513	ENSG00000102882	ENSG00000072310	ENSG00000170345	ENSG00000147437	ENSG00000118523	ENSG00000175567	ENSG00000141510	ENSG00000160789	ENSG00000028137	ENSG00000100030
GO:BP	peptidyl-tyrosine modification	GO:0018212	6.46e-18	17.1899	377	262	36	17906	ENSG00000065361	ENSG00000178568	ENSG00000171105	ENSG00000169194	ENSG00000113520	ENSG00000113525	ENSG00000096968	ENSG00000141736	ENSG00000232810	ENSG00000174697	ENSG00000136244	ENSG00000010610	ENSG00000112715	ENSG00000198793	ENSG00000150782	ENSG00000090339	ENSG00000135218	ENSG00000017427	ENSG00000181092	ENSG00000168610	ENSG00000157168	ENSG00000049130	ENSG00000187094	ENSG00000102882	ENSG00000140443	ENSG00000167244	ENSG00000259384	ENSG00000128342	ENSG00000254087	ENSG00000176697	ENSG00000153162	ENSG00000159640	ENSG00000154188	ENSG00000146648	ENSG00000141510	ENSG00000166923
GO:BP	response to bacterium	GO:0009617	6.56e-18	17.1831	736	262	49	17906	ENSG00000111424	ENSG00000161405	ENSG00000169194	ENSG00000096968	ENSG00000125730	ENSG00000131759	ENSG00000126368	ENSG00000232810	ENSG00000136244	ENSG00000106366	ENSG00000147465	ENSG00000010610	ENSG00000125538	ENSG00000257017	ENSG00000073756	ENSG00000106538	ENSG00000150782	ENSG00000148346	ENSG00000090339	ENSG00000109819	ENSG00000108691	ENSG00000135218	ENSG00000143839	ENSG00000140465	ENSG00000078401	ENSG00000105697	ENSG00000136634	ENSG00000181092	ENSG00000132693	ENSG00000170323	ENSG00000093010	ENSG00000189403	ENSG00000102882	ENSG00000115008	ENSG00000137462	ENSG00000030582	ENSG00000254087	ENSG00000170345	ENSG00000153162	ENSG00000147437	ENSG00000172216
GO:BP	response to nutrient	GO:0007584	8.53e-18	17.0689	227	262	29	17906	ENSG00000111424	ENSG00000132170	ENSG00000113161	ENSG00000136574	ENSG00000131759	ENSG00000125686	ENSG00000254647	ENSG00000174697	ENSG00000147465	ENSG00000010610	ENSG00000125538	ENSG00000177000	ENSG00000118137	ENSG00000242252	ENSG00000198793	ENSG00000073756	ENSG00000171862	ENSG00000100292	ENSG00000164761	ENSG00000140465	ENSG00000105697	ENSG00000181092	ENSG00000196139	ENSG00000118785	ENSG00000163513	ENSG00000187486	ENSG00000157005	ENSG00000100219	ENSG00000146648
GO:BP	cellular response to molecule of bacterial origin	GO:0071219	8.53e-18	17.0689	227	262	29	17906	ENSG00000111424	ENSG00000131759	ENSG00000126368	ENSG00000232810	ENSG00000136244	ENSG00000106366	ENSG00000147465	ENSG00000125538	ENSG00000150782	ENSG00000148346	ENSG00000090339	ENSG00000109819	ENSG00000108691	ENSG00000135218	ENSG00000105697	ENSG00000136634	ENSG00000189403	ENSG00000102882	ENSG00000115008	ENSG00000137462	ENSG00000254087	ENSG00000153162	ENSG00000172216	ENSG00000136869	ENSG00000100219	ENSG00000169429	ENSG00000121853	ENSG00000028137	ENSG00000100030
GO:BP	regulation of biosynthetic process	GO:0009889	1.11e-17	16.954	4417	262	131	17906	ENSG00000138039	ENSG00000111424	ENSG00000091831	ENSG00000132170	ENSG00000082175	ENSG00000169083	ENSG00000113161	ENSG00000113580	ENSG00000137693	ENSG00000178568	ENSG00000125347	ENSG00000152518	ENSG00000131808	ENSG00000140009	ENSG00000106689	ENSG00000165140	ENSG00000171105	ENSG00000242441	ENSG00000149948	ENSG00000164404	ENSG00000161405	ENSG00000109906	ENSG00000103460	ENSG00000136574	ENSG00000123374	ENSG00000113520	ENSG00000079459	ENSG00000113525	ENSG00000185920	ENSG00000096968	ENSG00000171940	ENSG00000125730	ENSG00000141736	ENSG00000131759	ENSG00000126368	ENSG00000125686	ENSG00000094804	ENSG00000104899	ENSG00000254647	ENSG00000232810	ENSG00000174697
GO:BP	movement of cell or subcellular component	GO:0006928	1.27e-17	16.8978	2252	262	88	17906	ENSG00000132170	ENSG00000137869	ENSG00000197635	ENSG00000065361	ENSG00000178568	ENSG00000131808	ENSG00000106689	ENSG00000171105	ENSG00000101367	ENSG00000136574	ENSG00000113520	ENSG00000185920	ENSG00000096968	ENSG00000141736	ENSG00000254647	ENSG00000232810	ENSG00000174697	ENSG00000136244	ENSG00000106366	ENSG00000185950	ENSG00000115594	ENSG00000122194	ENSG00000118689	ENSG00000102265	ENSG00000125538	ENSG00000138379	ENSG00000112715	ENSG00000132386	ENSG00000118137	ENSG00000146674	ENSG00000198793	ENSG00000113083	ENSG00000073756	ENSG00000106538	ENSG00000090339	ENSG00000096717	ENSG00000109819	ENSG00000171862	ENSG00000108691	ENSG00000154734	ENSG00000100292
GO:BP	cellular response to external stimulus	GO:0071496	1.32e-17	16.8789	338	262	34	17906	ENSG00000111424	ENSG00000132170	ENSG00000125347	ENSG00000169194	ENSG00000125686	ENSG00000174697	ENSG00000105835	ENSG00000125538	ENSG00000242252	ENSG00000198793	ENSG00000073756	ENSG00000148346	ENSG00000090339	ENSG00000096717	ENSG00000100292	ENSG00000169174	ENSG00000196139	ENSG00000093010	ENSG00000162692	ENSG00000102882	ENSG00000072310	ENSG00000254087	ENSG00000170345	ENSG00000153162	ENSG00000136869	ENSG00000175567	ENSG00000100219	ENSG00000146648	ENSG00000141510	ENSG00000150907	ENSG00000145545	ENSG00000204217	ENSG00000136238	ENSG00000100030
GO:BP	regulation of kinase activity	GO:0043549	1.36e-17	16.8663	911	262	54	17906	ENSG00000113161	ENSG00000065361	ENSG00000178568	ENSG00000171105	ENSG00000149948	ENSG00000113520	ENSG00000113522	ENSG00000096968	ENSG00000141736	ENSG00000094804	ENSG00000254647	ENSG00000232810	ENSG00000174697	ENSG00000185950	ENSG00000010610	ENSG00000125538	ENSG00000138379	ENSG00000162734	ENSG00000112715	ENSG00000198793	ENSG00000150782	ENSG00000134259	ENSG00000096717	ENSG00000171862	ENSG00000169047	ENSG00000078401	ENSG00000017427	ENSG00000181092	ENSG00000157168	ENSG00000170323	ENSG00000049130	ENSG00000130203	ENSG00000133048	ENSG00000169252	ENSG00000163513	ENSG00000102882	ENSG00000140443	ENSG00000167244	ENSG00000259384	ENSG00000138685	ENSG00000152804
GO:BP	regulation of reactive oxygen species metabolic process	GO:2000377	1.37e-17	16.8619	193	262	27	17906	ENSG00000171105	ENSG00000096968	ENSG00000254647	ENSG00000232810	ENSG00000174697	ENSG00000118689	ENSG00000125538	ENSG00000257017	ENSG00000198793	ENSG00000073756	ENSG00000090339	ENSG00000135218	ENSG00000078401	ENSG00000136634	ENSG00000196139	ENSG00000132693	ENSG00000168610	ENSG00000163513	ENSG00000136869	ENSG00000146648	ENSG00000141510	ENSG00000166949	ENSG00000138061	ENSG00000130234	ENSG00000150907	ENSG00000136826	ENSG00000136238
GO:BP	positive regulation of secretion by cell	GO:1903532	1.51e-17	16.8203	412	262	37	17906	ENSG00000137869	ENSG00000169194	ENSG00000113525	ENSG00000096968	ENSG00000254647	ENSG00000232810	ENSG00000174697	ENSG00000136244	ENSG00000138207	ENSG00000185950	ENSG00000123999	ENSG00000125538	ENSG00000171388	ENSG00000001626	ENSG00000148737	ENSG00000104918	ENSG00000142330	ENSG00000078401	ENSG00000017427	ENSG00000136634	ENSG00000170498	ENSG00000118785	ENSG00000122133	ENSG00000187094	ENSG00000118702	ENSG00000189403	ENSG00000102882	ENSG00000115008	ENSG00000164850	ENSG00000137462	ENSG00000153162	ENSG00000136869	ENSG00000147571	ENSG00000100219	ENSG00000146648	ENSG00000159224	ENSG00000136238
GO:BP	angiogenesis	GO:0001525	1.51e-17	16.8203	601	262	44	17906	ENSG00000132170	ENSG00000149948	ENSG00000136574	ENSG00000125730	ENSG00000141736	ENSG00000125686	ENSG00000174697	ENSG00000136244	ENSG00000106366	ENSG00000125538	ENSG00000112715	ENSG00000132386	ENSG00000171388	ENSG00000073756	ENSG00000150782	ENSG00000096717	ENSG00000171862	ENSG00000108691	ENSG00000100292	ENSG00000172179	ENSG00000116678	ENSG00000078401	ENSG00000136634	ENSG00000141448	ENSG00000168610	ENSG00000133048	ENSG00000163513	ENSG00000087245	ENSG00000173511	ENSG00000115008	ENSG00000109458	ENSG00000138685	ENSG00000152804	ENSG00000030582	ENSG00000118523	ENSG00000154188	ENSG00000100219	ENSG00000157227	ENSG00000169429	ENSG00000138061	ENSG00000166923
GO:BP	cell development	GO:0048468	1.55e-17	16.8088	2215	262	87	17906	ENSG00000170820	ENSG00000091831	ENSG00000132170	ENSG00000082175	ENSG00000169083	ENSG00000137693	ENSG00000178568	ENSG00000106689	ENSG00000158169	ENSG00000164404	ENSG00000109906	ENSG00000136574	ENSG00000113525	ENSG00000185920	ENSG00000096968	ENSG00000125730	ENSG00000141736	ENSG00000131759	ENSG00000126368	ENSG00000125686	ENSG00000104899	ENSG00000254647	ENSG00000232810	ENSG00000174697	ENSG00000136244	ENSG00000185950	ENSG00000147465	ENSG00000118689	ENSG00000125538	ENSG00000112715	ENSG00000132386	ENSG00000118137	ENSG00000242252	ENSG00000001626	ENSG00000198793	ENSG00000113083	ENSG00000130385	ENSG00000090339	ENSG00000134259	ENSG00000171862	ENSG00000143839
GO:BP	response to monosaccharide	GO:0034284	1.61e-17	16.792	213	262	28	17906	ENSG00000113161	ENSG00000136574	ENSG00000126368	ENSG00000174697	ENSG00000185950	ENSG00000105835	ENSG00000147465	ENSG00000118689	ENSG00000132386	ENSG00000001626	ENSG00000148737	ENSG00000073756	ENSG00000090339	ENSG00000109819	ENSG00000171862	ENSG00000181092	ENSG00000163513	ENSG00000140443	ENSG00000072310	ENSG00000135100	ENSG00000187486	ENSG00000164850	ENSG00000118523	ENSG00000175567	ENSG00000147571	ENSG00000100219	ENSG00000159224	ENSG00000136238
GO:BP	positive regulation of secretion	GO:0051047	2.15e-17	16.6671	442	262	38	17906	ENSG00000137869	ENSG00000169194	ENSG00000113525	ENSG00000096968	ENSG00000254647	ENSG00000232810	ENSG00000174697	ENSG00000136244	ENSG00000138207	ENSG00000185950	ENSG00000123999	ENSG00000125538	ENSG00000171388	ENSG00000001626	ENSG00000148737	ENSG00000104918	ENSG00000142330	ENSG00000172179	ENSG00000078401	ENSG00000017427	ENSG00000136634	ENSG00000170498	ENSG00000118785	ENSG00000122133	ENSG00000187094	ENSG00000118702	ENSG00000189403	ENSG00000102882	ENSG00000115008	ENSG00000164850	ENSG00000137462	ENSG00000153162	ENSG00000136869	ENSG00000147571	ENSG00000100219	ENSG00000146648	ENSG00000159224	ENSG00000136238
GO:BP	regulation of peptide hormone secretion	GO:0090276	2.65e-17	16.5767	217	262	28	17906	ENSG00000197635	ENSG00000113161	ENSG00000096968	ENSG00000126368	ENSG00000254647	ENSG00000232810	ENSG00000174697	ENSG00000138207	ENSG00000185950	ENSG00000112164	ENSG00000125538	ENSG00000171388	ENSG00000001626	ENSG00000148737	ENSG00000169047	ENSG00000142330	ENSG00000170498	ENSG00000118702	ENSG00000072310	ENSG00000187486	ENSG00000164850	ENSG00000175567	ENSG00000134640	ENSG00000147571	ENSG00000146648	ENSG00000121853	ENSG00000159224	ENSG00000136238
GO:BP	regulation of lipid biosynthetic process	GO:0046890	2.65e-17	16.5767	198	262	27	17906	ENSG00000111424	ENSG00000113161	ENSG00000131808	ENSG00000079459	ENSG00000125730	ENSG00000126368	ENSG00000254647	ENSG00000232810	ENSG00000174697	ENSG00000147465	ENSG00000125538	ENSG00000118137	ENSG00000165953	ENSG00000198793	ENSG00000073756	ENSG00000096717	ENSG00000109819	ENSG00000181092	ENSG00000196139	ENSG00000130203	ENSG00000072310	ENSG00000130208	ENSG00000049239	ENSG00000164850	ENSG00000153162	ENSG00000095637	ENSG00000159224
GO:BP	wound healing	GO:0042060	3.14e-17	16.5027	584	262	43	17906	ENSG00000113161	ENSG00000065361	ENSG00000137693	ENSG00000178568	ENSG00000125347	ENSG00000136574	ENSG00000096968	ENSG00000141736	ENSG00000254647	ENSG00000136244	ENSG00000106366	ENSG00000122194	ENSG00000102265	ENSG00000138379	ENSG00000198793	ENSG00000113083	ENSG00000146678	ENSG00000171862	ENSG00000100292	ENSG00000135218	ENSG00000078401	ENSG00000017427	ENSG00000248099	ENSG00000141448	ENSG00000157168	ENSG00000130203	ENSG00000104368	ENSG00000110799	ENSG00000163513	ENSG00000102882	ENSG00000124491	ENSG00000115008	ENSG00000186951	ENSG00000138685	ENSG00000254087	ENSG00000138722	ENSG00000136869	ENSG00000100219	ENSG00000146648	ENSG00000166949	ENSG00000102245
GO:BP	positive regulation of lipid metabolic process	GO:0045834	3.22e-17	16.4917	147	262	24	17906	ENSG00000132170	ENSG00000131808	ENSG00000126368	ENSG00000254647	ENSG00000232810	ENSG00000185950	ENSG00000147465	ENSG00000125538	ENSG00000118137	ENSG00000198793	ENSG00000073756	ENSG00000109819	ENSG00000169047	ENSG00000181092	ENSG00000130203	ENSG00000072310	ENSG00000130208	ENSG00000186951	ENSG00000138685	ENSG00000105221	ENSG00000254087	ENSG00000153162	ENSG00000121853	ENSG00000095637
GO:BP	macromolecule modification	GO:0043412	4.13e-17	16.3842	4428	262	130	17906	ENSG00000170820	ENSG00000091831	ENSG00000169083	ENSG00000113161	ENSG00000065361	ENSG00000115970	ENSG00000178568	ENSG00000154328	ENSG00000152518	ENSG00000171105	ENSG00000149948	ENSG00000164404	ENSG00000109906	ENSG00000169194	ENSG00000136574	ENSG00000123374	ENSG00000113520	ENSG00000113522	ENSG00000113525	ENSG00000096968	ENSG00000125730	ENSG00000141736	ENSG00000131759	ENSG00000125686	ENSG00000094804	ENSG00000254647	ENSG00000232810	ENSG00000174697	ENSG00000136244	ENSG00000188976	ENSG00000185950	ENSG00000123999	ENSG00000102265	ENSG00000010610	ENSG00000125538	ENSG00000140718	ENSG00000138379	ENSG00000177000	ENSG00000179914	ENSG00000162734	ENSG00000112715
GO:BP	positive regulation of phosphatidylinositol 3-kinase signaling	GO:0014068	4.28e-17	16.3681	90	262	20	17906	ENSG00000170820	ENSG00000065361	ENSG00000178568	ENSG00000171105	ENSG00000096968	ENSG00000254647	ENSG00000232810	ENSG00000174697	ENSG00000185950	ENSG00000165953	ENSG00000150782	ENSG00000096717	ENSG00000017427	ENSG00000140443	ENSG00000259384	ENSG00000164850	ENSG00000178562	ENSG00000109458	ENSG00000254087	ENSG00000154188
GO:BP	regulation of cell-cell adhesion	GO:0022407	4.48e-17	16.3491	426	262	37	17906	ENSG00000197635	ENSG00000125347	ENSG00000109906	ENSG00000113520	ENSG00000096968	ENSG00000141736	ENSG00000131759	ENSG00000232810	ENSG00000174697	ENSG00000136244	ENSG00000122194	ENSG00000010610	ENSG00000125538	ENSG00000112715	ENSG00000118137	ENSG00000150782	ENSG00000090339	ENSG00000108691	ENSG00000017427	ENSG00000136634	ENSG00000181092	ENSG00000163513	ENSG00000189403	ENSG00000162692	ENSG00000167244	ENSG00000101665	ENSG00000186951	ENSG00000178562	ENSG00000131981	ENSG00000254087	ENSG00000153162	ENSG00000147437	ENSG00000172216	ENSG00000100219	ENSG00000102245	ENSG00000136826	ENSG00000136238
GO:BP	transcription by RNA polymerase II	GO:0006366	4.92e-17	16.3077	2393	262	90	17906	ENSG00000111424	ENSG00000091831	ENSG00000132170	ENSG00000082175	ENSG00000169083	ENSG00000113580	ENSG00000137693	ENSG00000125347	ENSG00000152518	ENSG00000131808	ENSG00000140009	ENSG00000106689	ENSG00000165140	ENSG00000242441	ENSG00000068781	ENSG00000149948	ENSG00000164404	ENSG00000161405	ENSG00000109906	ENSG00000103460	ENSG00000136574	ENSG00000123374	ENSG00000113520	ENSG00000185920	ENSG00000171940	ENSG00000141736	ENSG00000131759	ENSG00000126368	ENSG00000125686	ENSG00000104899	ENSG00000232810	ENSG00000174697	ENSG00000136244	ENSG00000188976	ENSG00000106366	ENSG00000105835	ENSG00000134363	ENSG00000118689	ENSG00000125538	ENSG00000112715	ENSG00000171388
GO:BP	tissue remodeling	GO:0048771	5.38e-17	16.2696	185	262	26	17906	ENSG00000170820	ENSG00000111424	ENSG00000131808	ENSG00000174697	ENSG00000136244	ENSG00000122194	ENSG00000102265	ENSG00000166603	ENSG00000242252	ENSG00000150782	ENSG00000164761	ENSG00000116678	ENSG00000118785	ENSG00000169252	ENSG00000189403	ENSG00000087245	ENSG00000135100	ENSG00000115008	ENSG00000128342	ENSG00000159640	ENSG00000157227	ENSG00000146648	ENSG00000141510	ENSG00000166923	ENSG00000204217	ENSG00000136238
GO:BP	epithelial cell apoptotic process	GO:1904019	5.52e-17	16.2583	119	262	22	17906	ENSG00000137693	ENSG00000169194	ENSG00000113520	ENSG00000096968	ENSG00000232810	ENSG00000136244	ENSG00000106366	ENSG00000118689	ENSG00000198793	ENSG00000148737	ENSG00000090339	ENSG00000109819	ENSG00000108691	ENSG00000100292	ENSG00000142330	ENSG00000136634	ENSG00000196139	ENSG00000163513	ENSG00000164850	ENSG00000154188	ENSG00000102245	ENSG00000204217
GO:BP	positive regulation of protein kinase activity	GO:0045860	5.79e-17	16.2375	537	262	41	17906	ENSG00000065361	ENSG00000171105	ENSG00000149948	ENSG00000113520	ENSG00000096968	ENSG00000141736	ENSG00000094804	ENSG00000254647	ENSG00000232810	ENSG00000174697	ENSG00000010610	ENSG00000125538	ENSG00000162734	ENSG00000112715	ENSG00000198793	ENSG00000150782	ENSG00000134259	ENSG00000096717	ENSG00000078401	ENSG00000017427	ENSG00000181092	ENSG00000157168	ENSG00000049130	ENSG00000133048	ENSG00000169252	ENSG00000163513	ENSG00000102882	ENSG00000167244	ENSG00000259384	ENSG00000138685	ENSG00000176697	ENSG00000136869	ENSG00000159640	ENSG00000118046	ENSG00000154188	ENSG00000146648	ENSG00000085511	ENSG00000166923	ENSG00000102245	ENSG00000198668	ENSG00000100030
GO:BP	lipid localization	GO:0010876	6.5e-17	16.1873	431	262	37	17906	ENSG00000132170	ENSG00000137869	ENSG00000164404	ENSG00000185920	ENSG00000125730	ENSG00000232810	ENSG00000174697	ENSG00000136244	ENSG00000138207	ENSG00000185950	ENSG00000147465	ENSG00000125538	ENSG00000140718	ENSG00000118137	ENSG00000001626	ENSG00000104918	ENSG00000096717	ENSG00000005421	ENSG00000135218	ENSG00000143839	ENSG00000169174	ENSG00000078401	ENSG00000181092	ENSG00000132693	ENSG00000170323	ENSG00000118785	ENSG00000130203	ENSG00000130208	ENSG00000135100	ENSG00000186951	ENSG00000198670	ENSG00000105221	ENSG00000153162	ENSG00000159640	ENSG00000147571	ENSG00000103569	ENSG00000100979
GO:BP	leukocyte proliferation	GO:0070661	6.69e-17	16.1748	310	262	32	17906	ENSG00000125347	ENSG00000161405	ENSG00000169194	ENSG00000113520	ENSG00000113525	ENSG00000141736	ENSG00000174697	ENSG00000136244	ENSG00000185950	ENSG00000010610	ENSG00000125538	ENSG00000150782	ENSG00000017427	ENSG00000136634	ENSG00000132693	ENSG00000049130	ENSG00000163513	ENSG00000189403	ENSG00000162692	ENSG00000167244	ENSG00000178562	ENSG00000152804	ENSG00000131981	ENSG00000254087	ENSG00000147437	ENSG00000172216	ENSG00000136869	ENSG00000159640	ENSG00000141510	ENSG00000166923	ENSG00000102245	ENSG00000028137
GO:BP	response to oxidative stress	GO:0006979	8.61e-17	16.0649	461	262	38	17906	ENSG00000158169	ENSG00000136574	ENSG00000123374	ENSG00000096968	ENSG00000254647	ENSG00000232810	ENSG00000136244	ENSG00000147465	ENSG00000118689	ENSG00000257017	ENSG00000115705	ENSG00000073756	ENSG00000148346	ENSG00000096717	ENSG00000109819	ENSG00000100292	ENSG00000100985	ENSG00000135218	ENSG00000078401	ENSG00000136634	ENSG00000181092	ENSG00000196139	ENSG00000130203	ENSG00000087245	ENSG00000123131	ENSG00000102882	ENSG00000135100	ENSG00000170345	ENSG00000136869	ENSG00000175567	ENSG00000157227	ENSG00000146648	ENSG00000141510	ENSG00000138061	ENSG00000150907	ENSG00000136826	ENSG00000116984	ENSG00000100030
GO:BP	response to hexose	GO:0009746	9.27e-17	16.033	208	262	27	17906	ENSG00000113161	ENSG00000136574	ENSG00000126368	ENSG00000185950	ENSG00000105835	ENSG00000147465	ENSG00000118689	ENSG00000132386	ENSG00000001626	ENSG00000148737	ENSG00000073756	ENSG00000090339	ENSG00000109819	ENSG00000171862	ENSG00000181092	ENSG00000163513	ENSG00000140443	ENSG00000072310	ENSG00000135100	ENSG00000187486	ENSG00000164850	ENSG00000118523	ENSG00000175567	ENSG00000147571	ENSG00000100219	ENSG00000159224	ENSG00000136238
GO:BP	regulation of transcription by RNA polymerase II	GO:0006357	9.92e-17	16.0037	2237	262	86	17906	ENSG00000111424	ENSG00000091831	ENSG00000132170	ENSG00000082175	ENSG00000169083	ENSG00000113580	ENSG00000137693	ENSG00000125347	ENSG00000152518	ENSG00000131808	ENSG00000140009	ENSG00000106689	ENSG00000165140	ENSG00000149948	ENSG00000164404	ENSG00000161405	ENSG00000109906	ENSG00000103460	ENSG00000136574	ENSG00000123374	ENSG00000113520	ENSG00000185920	ENSG00000171940	ENSG00000141736	ENSG00000131759	ENSG00000126368	ENSG00000125686	ENSG00000104899	ENSG00000232810	ENSG00000174697	ENSG00000136244	ENSG00000188976	ENSG00000106366	ENSG00000105835	ENSG00000134363	ENSG00000118689	ENSG00000125538	ENSG00000112715	ENSG00000171388	ENSG00000148737	ENSG00000150782
GO:BP	negative regulation of nitrogen compound metabolic process	GO:0051172	1.3e-16	15.8874	2523	262	92	17906	ENSG00000111424	ENSG00000091831	ENSG00000132170	ENSG00000169083	ENSG00000113161	ENSG00000113580	ENSG00000137693	ENSG00000125347	ENSG00000152518	ENSG00000140009	ENSG00000165140	ENSG00000149948	ENSG00000109906	ENSG00000123374	ENSG00000113520	ENSG00000113522	ENSG00000197728	ENSG00000185920	ENSG00000171940	ENSG00000125730	ENSG00000131759	ENSG00000126368	ENSG00000125686	ENSG00000254647	ENSG00000232810	ENSG00000174697	ENSG00000136244	ENSG00000188976	ENSG00000106366	ENSG00000134363	ENSG00000118689	ENSG00000123999	ENSG00000102265	ENSG00000125538	ENSG00000140718	ENSG00000112715	ENSG00000132386	ENSG00000146674	ENSG00000165953	ENSG00000198793	ENSG00000148737
GO:BP	regulation of carbohydrate metabolic process	GO:0006109	1.34e-16	15.8744	211	262	27	17906	ENSG00000138039	ENSG00000165140	ENSG00000171105	ENSG00000126368	ENSG00000254647	ENSG00000174697	ENSG00000185950	ENSG00000146674	ENSG00000165953	ENSG00000198793	ENSG00000096717	ENSG00000109819	ENSG00000169047	ENSG00000116678	ENSG00000017427	ENSG00000181092	ENSG00000141753	ENSG00000168610	ENSG00000167244	ENSG00000164850	ENSG00000186951	ENSG00000105221	ENSG00000082701	ENSG00000141510	ENSG00000150907	ENSG00000095637	ENSG00000141027
GO:BP	protein modification process	GO:0036211	1.49e-16	15.8282	4216	262	125	17906	ENSG00000170820	ENSG00000091831	ENSG00000169083	ENSG00000113161	ENSG00000065361	ENSG00000178568	ENSG00000152518	ENSG00000171105	ENSG00000149948	ENSG00000164404	ENSG00000109906	ENSG00000169194	ENSG00000136574	ENSG00000123374	ENSG00000113520	ENSG00000113522	ENSG00000113525	ENSG00000096968	ENSG00000125730	ENSG00000141736	ENSG00000131759	ENSG00000125686	ENSG00000094804	ENSG00000254647	ENSG00000232810	ENSG00000174697	ENSG00000136244	ENSG00000188976	ENSG00000185950	ENSG00000123999	ENSG00000102265	ENSG00000010610	ENSG00000125538	ENSG00000138379	ENSG00000177000	ENSG00000179914	ENSG00000162734	ENSG00000112715	ENSG00000118137	ENSG00000146674	ENSG00000001626
GO:BP	cellular protein modification process	GO:0006464	1.49e-16	15.8282	4216	262	125	17906	ENSG00000170820	ENSG00000091831	ENSG00000169083	ENSG00000113161	ENSG00000065361	ENSG00000178568	ENSG00000152518	ENSG00000171105	ENSG00000149948	ENSG00000164404	ENSG00000109906	ENSG00000169194	ENSG00000136574	ENSG00000123374	ENSG00000113520	ENSG00000113522	ENSG00000113525	ENSG00000096968	ENSG00000125730	ENSG00000141736	ENSG00000131759	ENSG00000125686	ENSG00000094804	ENSG00000254647	ENSG00000232810	ENSG00000174697	ENSG00000136244	ENSG00000188976	ENSG00000185950	ENSG00000123999	ENSG00000102265	ENSG00000010610	ENSG00000125538	ENSG00000138379	ENSG00000177000	ENSG00000179914	ENSG00000162734	ENSG00000112715	ENSG00000118137	ENSG00000146674	ENSG00000001626
GO:BP	regulation of cellular biosynthetic process	GO:0031326	1.71e-16	15.7674	4334	262	127	17906	ENSG00000138039	ENSG00000111424	ENSG00000091831	ENSG00000132170	ENSG00000082175	ENSG00000169083	ENSG00000113580	ENSG00000137693	ENSG00000178568	ENSG00000125347	ENSG00000152518	ENSG00000131808	ENSG00000140009	ENSG00000106689	ENSG00000165140	ENSG00000171105	ENSG00000242441	ENSG00000149948	ENSG00000164404	ENSG00000161405	ENSG00000109906	ENSG00000103460	ENSG00000136574	ENSG00000123374	ENSG00000113520	ENSG00000113525	ENSG00000185920	ENSG00000096968	ENSG00000171940	ENSG00000125730	ENSG00000141736	ENSG00000131759	ENSG00000126368	ENSG00000125686	ENSG00000094804	ENSG00000104899	ENSG00000254647	ENSG00000232810	ENSG00000174697	ENSG00000136244	ENSG00000188976
GO:BP	regulation of epithelial cell apoptotic process	GO:1904035	1.99e-16	15.7015	97	262	20	17906	ENSG00000137693	ENSG00000169194	ENSG00000113520	ENSG00000096968	ENSG00000232810	ENSG00000136244	ENSG00000106366	ENSG00000118689	ENSG00000198793	ENSG00000148737	ENSG00000090339	ENSG00000109819	ENSG00000108691	ENSG00000100292	ENSG00000142330	ENSG00000136634	ENSG00000196139	ENSG00000164850	ENSG00000154188	ENSG00000102245
GO:BP	positive regulation of protein kinase B signaling	GO:0051897	2.1e-16	15.6779	177	262	25	17906	ENSG00000091831	ENSG00000065361	ENSG00000178568	ENSG00000171105	ENSG00000141736	ENSG00000254647	ENSG00000232810	ENSG00000174697	ENSG00000185950	ENSG00000198793	ENSG00000148737	ENSG00000150782	ENSG00000169047	ENSG00000196139	ENSG00000157168	ENSG00000049130	ENSG00000133048	ENSG00000140443	ENSG00000167244	ENSG00000178562	ENSG00000109458	ENSG00000138685	ENSG00000154188	ENSG00000146648	ENSG00000136238
GO:BP	glucose metabolic process	GO:0006006	2.14e-16	15.6698	215	262	27	17906	ENSG00000165140	ENSG00000171105	ENSG00000126368	ENSG00000254647	ENSG00000232810	ENSG00000174697	ENSG00000138207	ENSG00000185950	ENSG00000146674	ENSG00000165953	ENSG00000198793	ENSG00000096717	ENSG00000109819	ENSG00000169047	ENSG00000116678	ENSG00000017427	ENSG00000181092	ENSG00000141753	ENSG00000167244	ENSG00000187486	ENSG00000049239	ENSG00000186951	ENSG00000105221	ENSG00000082701	ENSG00000141510	ENSG00000150907	ENSG00000095637
GO:BP	cytokine production	GO:0001816	2.24e-16	15.6489	837	262	50	17906	ENSG00000125347	ENSG00000169194	ENSG00000136574	ENSG00000113520	ENSG00000096968	ENSG00000125730	ENSG00000131759	ENSG00000254647	ENSG00000232810	ENSG00000174697	ENSG00000136244	ENSG00000106366	ENSG00000115594	ENSG00000123999	ENSG00000010610	ENSG00000125538	ENSG00000118137	ENSG00000073756	ENSG00000150782	ENSG00000096717	ENSG00000100292	ENSG00000135218	ENSG00000017427	ENSG00000136634	ENSG00000141448	ENSG00000181092	ENSG00000132693	ENSG00000168610	ENSG00000170323	ENSG00000122133	ENSG00000133048	ENSG00000189403	ENSG00000102882	ENSG00000101665	ENSG00000115008	ENSG00000178562	ENSG00000137462	ENSG00000254087	ENSG00000172216	ENSG00000136869	ENSG00000154188
GO:BP	organic substance transport	GO:0071702	2.63e-16	15.5796	2937	262	100	17906	ENSG00000132170	ENSG00000137869	ENSG00000197635	ENSG00000113161	ENSG00000119522	ENSG00000111540	ENSG00000171105	ENSG00000164404	ENSG00000169194	ENSG00000113525	ENSG00000197728	ENSG00000185920	ENSG00000096968	ENSG00000125730	ENSG00000141736	ENSG00000126368	ENSG00000125686	ENSG00000254647	ENSG00000232810	ENSG00000174697	ENSG00000136244	ENSG00000138207	ENSG00000185950	ENSG00000160862	ENSG00000112164	ENSG00000147465	ENSG00000181856	ENSG00000125538	ENSG00000179914	ENSG00000162734	ENSG00000166603	ENSG00000171388	ENSG00000118137	ENSG00000001626	ENSG00000148737	ENSG00000073756	ENSG00000104918	ENSG00000096717	ENSG00000005421	ENSG00000169047	ENSG00000135218
GO:BP	organic substance biosynthetic process	GO:1901576	2.79e-16	15.5546	6269	262	159	17906	ENSG00000138039	ENSG00000111424	ENSG00000091831	ENSG00000132170	ENSG00000137869	ENSG00000082175	ENSG00000169083	ENSG00000113161	ENSG00000113580	ENSG00000137693	ENSG00000178568	ENSG00000154328	ENSG00000125347	ENSG00000152518	ENSG00000131808	ENSG00000140009	ENSG00000106689	ENSG00000165140	ENSG00000171105	ENSG00000242441	ENSG00000068781	ENSG00000149948	ENSG00000164404	ENSG00000161405	ENSG00000109906	ENSG00000103460	ENSG00000136574	ENSG00000123374	ENSG00000113520	ENSG00000079459	ENSG00000113522	ENSG00000113525	ENSG00000197728	ENSG00000185920	ENSG00000096968	ENSG00000171940	ENSG00000125730	ENSG00000141736	ENSG00000131759	ENSG00000126368	ENSG00000125686
GO:BP	positive regulation of reactive oxygen species metabolic process	GO:2000379	3e-16	15.5234	99	262	20	17906	ENSG00000171105	ENSG00000096968	ENSG00000232810	ENSG00000174697	ENSG00000118689	ENSG00000125538	ENSG00000198793	ENSG00000073756	ENSG00000090339	ENSG00000135218	ENSG00000078401	ENSG00000196139	ENSG00000132693	ENSG00000163513	ENSG00000136869	ENSG00000146648	ENSG00000141510	ENSG00000166949	ENSG00000130234	ENSG00000136826
GO:BP	alcohol metabolic process	GO:0006066	3.01e-16	15.5212	375	262	34	17906	ENSG00000138039	ENSG00000111424	ENSG00000113161	ENSG00000113520	ENSG00000079459	ENSG00000232810	ENSG00000174697	ENSG00000140459	ENSG00000138207	ENSG00000147465	ENSG00000125538	ENSG00000118137	ENSG00000165953	ENSG00000001626	ENSG00000171862	ENSG00000005421	ENSG00000169174	ENSG00000140465	ENSG00000116678	ENSG00000017427	ENSG00000196139	ENSG00000130203	ENSG00000072310	ENSG00000160870	ENSG00000130208	ENSG00000135100	ENSG00000049239	ENSG00000164850	ENSG00000079435	ENSG00000105398	ENSG00000138685	ENSG00000153162	ENSG00000138061	ENSG00000198668
GO:BP	male sex differentiation	GO:0046661	3.06e-16	15.5136	162	262	24	17906	ENSG00000138039	ENSG00000170820	ENSG00000091831	ENSG00000169083	ENSG00000131808	ENSG00000171105	ENSG00000136574	ENSG00000131759	ENSG00000104899	ENSG00000147465	ENSG00000123999	ENSG00000090339	ENSG00000143839	ENSG00000135409	ENSG00000141448	ENSG00000196139	ENSG00000049130	ENSG00000123131	ENSG00000153162	ENSG00000184937	ENSG00000004478	ENSG00000157227	ENSG00000145545	ENSG00000277893
GO:BP	regulation of lipid transport	GO:0032368	3.18e-16	15.4972	129	262	22	17906	ENSG00000132170	ENSG00000137869	ENSG00000164404	ENSG00000185920	ENSG00000174697	ENSG00000185950	ENSG00000125538	ENSG00000118137	ENSG00000104918	ENSG00000096717	ENSG00000005421	ENSG00000143839	ENSG00000169174	ENSG00000078401	ENSG00000181092	ENSG00000118785	ENSG00000130203	ENSG00000130208	ENSG00000105221	ENSG00000153162	ENSG00000147571	ENSG00000100979
GO:BP	regulation of leukocyte differentiation	GO:1902105	3.62e-16	15.441	283	262	30	17906	ENSG00000170820	ENSG00000125347	ENSG00000152518	ENSG00000131808	ENSG00000161405	ENSG00000109906	ENSG00000113520	ENSG00000113525	ENSG00000141736	ENSG00000131759	ENSG00000232810	ENSG00000123999	ENSG00000010610	ENSG00000125538	ENSG00000242252	ENSG00000198793	ENSG00000150782	ENSG00000181092	ENSG00000049130	ENSG00000163513	ENSG00000189403	ENSG00000101665	ENSG00000178562	ENSG00000128342	ENSG00000254087	ENSG00000170345	ENSG00000172216	ENSG00000136869	ENSG00000100219	ENSG00000157227
GO:BP	cellular hormone metabolic process	GO:0034754	3.76e-16	15.4249	130	262	22	17906	ENSG00000091831	ENSG00000137869	ENSG00000131808	ENSG00000125686	ENSG00000140459	ENSG00000138207	ENSG00000147465	ENSG00000108786	ENSG00000148795	ENSG00000109819	ENSG00000140465	ENSG00000231852	ENSG00000196139	ENSG00000118785	ENSG00000093010	ENSG00000025423	ENSG00000160870	ENSG00000153162	ENSG00000203859	ENSG00000138061	ENSG00000145545	ENSG00000277893
GO:BP	regulation of mononuclear cell proliferation	GO:0032944	4.24e-16	15.3724	221	262	27	17906	ENSG00000125347	ENSG00000161405	ENSG00000169194	ENSG00000113520	ENSG00000113525	ENSG00000141736	ENSG00000174697	ENSG00000136244	ENSG00000185950	ENSG00000010610	ENSG00000125538	ENSG00000150782	ENSG00000017427	ENSG00000136634	ENSG00000132693	ENSG00000163513	ENSG00000189403	ENSG00000162692	ENSG00000167244	ENSG00000178562	ENSG00000131981	ENSG00000254087	ENSG00000147437	ENSG00000172216	ENSG00000136869	ENSG00000102245	ENSG00000028137
GO:BP	positive regulation of smooth muscle cell proliferation	GO:0048661	4.46e-16	15.3509	101	262	20	17906	ENSG00000113161	ENSG00000169194	ENSG00000096968	ENSG00000232810	ENSG00000136244	ENSG00000105835	ENSG00000198793	ENSG00000073756	ENSG00000150782	ENSG00000109819	ENSG00000154734	ENSG00000100292	ENSG00000100985	ENSG00000078401	ENSG00000017427	ENSG00000136634	ENSG00000163513	ENSG00000087245	ENSG00000138685	ENSG00000146648
GO:BP	positive regulation of cellular component organization	GO:0051130	4.56e-16	15.3411	1245	262	61	17906	ENSG00000091831	ENSG00000132170	ENSG00000169083	ENSG00000171105	ENSG00000101367	ENSG00000113520	ENSG00000113522	ENSG00000113525	ENSG00000125730	ENSG00000254647	ENSG00000232810	ENSG00000136244	ENSG00000106366	ENSG00000125538	ENSG00000138379	ENSG00000112715	ENSG00000132386	ENSG00000171388	ENSG00000118137	ENSG00000198793	ENSG00000148346	ENSG00000090339	ENSG00000134259	ENSG00000096717	ENSG00000109819	ENSG00000100985	ENSG00000135218	ENSG00000169174	ENSG00000078401	ENSG00000017427	ENSG00000157168	ENSG00000130203	ENSG00000187094	ENSG00000169252	ENSG00000102882	ENSG00000140443	ENSG00000072310	ENSG00000167244	ENSG00000115008	ENSG00000164850	ENSG00000178562
GO:BP	biosynthetic process	GO:0009058	5.15e-16	15.2884	6371	262	160	17906	ENSG00000138039	ENSG00000111424	ENSG00000091831	ENSG00000132170	ENSG00000137869	ENSG00000082175	ENSG00000169083	ENSG00000113161	ENSG00000113580	ENSG00000137693	ENSG00000178568	ENSG00000154328	ENSG00000125347	ENSG00000152518	ENSG00000131808	ENSG00000140009	ENSG00000106689	ENSG00000165140	ENSG00000171105	ENSG00000242441	ENSG00000068781	ENSG00000149948	ENSG00000164404	ENSG00000161405	ENSG00000109906	ENSG00000103460	ENSG00000136574	ENSG00000123374	ENSG00000113520	ENSG00000079459	ENSG00000113522	ENSG00000113525	ENSG00000197728	ENSG00000185920	ENSG00000096968	ENSG00000171940	ENSG00000125730	ENSG00000141736	ENSG00000131759	ENSG00000126368	ENSG00000125686
GO:BP	positive regulation of hormone secretion	GO:0046887	6.16e-16	15.2105	133	262	22	17906	ENSG00000137869	ENSG00000096968	ENSG00000254647	ENSG00000174697	ENSG00000138207	ENSG00000185950	ENSG00000123999	ENSG00000171388	ENSG00000001626	ENSG00000148737	ENSG00000104918	ENSG00000142330	ENSG00000078401	ENSG00000170498	ENSG00000118785	ENSG00000118702	ENSG00000164850	ENSG00000153162	ENSG00000147571	ENSG00000146648	ENSG00000159224	ENSG00000136238
GO:BP	cellular metabolic process	GO:0044237	6.64e-16	15.1778	10860	262	221	17906	ENSG00000138039	ENSG00000170820	ENSG00000111424	ENSG00000091831	ENSG00000132170	ENSG00000137869	ENSG00000082175	ENSG00000169083	ENSG00000113161	ENSG00000113580	ENSG00000065361	ENSG00000115970	ENSG00000137693	ENSG00000148120	ENSG00000178568	ENSG00000154328	ENSG00000125347	ENSG00000139531	ENSG00000152518	ENSG00000131808	ENSG00000140009	ENSG00000106689	ENSG00000158169	ENSG00000165140	ENSG00000171105	ENSG00000242441	ENSG00000068781	ENSG00000149948	ENSG00000164404	ENSG00000161405	ENSG00000109906	ENSG00000103460	ENSG00000169194	ENSG00000136574	ENSG00000123374	ENSG00000111615	ENSG00000113520	ENSG00000079459	ENSG00000113522	ENSG00000113525	ENSG00000197728
GO:BP	regulation of cytokine production	GO:0001817	7.59e-16	15.1196	764	262	47	17906	ENSG00000125347	ENSG00000169194	ENSG00000136574	ENSG00000113520	ENSG00000096968	ENSG00000125730	ENSG00000131759	ENSG00000254647	ENSG00000232810	ENSG00000174697	ENSG00000136244	ENSG00000106366	ENSG00000115594	ENSG00000123999	ENSG00000010610	ENSG00000125538	ENSG00000118137	ENSG00000073756	ENSG00000150782	ENSG00000100292	ENSG00000135218	ENSG00000017427	ENSG00000136634	ENSG00000141448	ENSG00000181092	ENSG00000132693	ENSG00000168610	ENSG00000122133	ENSG00000189403	ENSG00000102882	ENSG00000101665	ENSG00000115008	ENSG00000178562	ENSG00000137462	ENSG00000254087	ENSG00000172216	ENSG00000136869	ENSG00000154188	ENSG00000100219	ENSG00000166949	ENSG00000138061
GO:BP	multi-organism reproductive process	GO:0044703	7.93e-16	15.1009	1038	262	55	17906	ENSG00000170820	ENSG00000111424	ENSG00000091831	ENSG00000082175	ENSG00000169083	ENSG00000131808	ENSG00000158169	ENSG00000164404	ENSG00000109906	ENSG00000131759	ENSG00000125686	ENSG00000104899	ENSG00000174697	ENSG00000105835	ENSG00000134363	ENSG00000118689	ENSG00000102265	ENSG00000125538	ENSG00000001626	ENSG00000198793	ENSG00000073756	ENSG00000130385	ENSG00000096717	ENSG00000171862	ENSG00000154734	ENSG00000100985	ENSG00000172179	ENSG00000140465	ENSG00000116678	ENSG00000078401	ENSG00000017427	ENSG00000248099	ENSG00000168610	ENSG00000118785	ENSG00000093010	ENSG00000122133	ENSG00000182752	ENSG00000163513	ENSG00000087245	ENSG00000123131	ENSG00000102882
GO:BP	cytokine-mediated signaling pathway	GO:0019221	8.52e-16	15.0697	799	262	48	17906	ENSG00000132170	ENSG00000125347	ENSG00000169194	ENSG00000113520	ENSG00000113525	ENSG00000096968	ENSG00000125686	ENSG00000232810	ENSG00000174697	ENSG00000136244	ENSG00000185950	ENSG00000115594	ENSG00000118689	ENSG00000102265	ENSG00000010610	ENSG00000125538	ENSG00000112715	ENSG00000118137	ENSG00000073756	ENSG00000150782	ENSG00000148346	ENSG00000090339	ENSG00000096717	ENSG00000108691	ENSG00000100292	ENSG00000100985	ENSG00000169047	ENSG00000164761	ENSG00000135218	ENSG00000116678	ENSG00000078401	ENSG00000136634	ENSG00000181092	ENSG00000168610	ENSG00000087245	ENSG00000162692	ENSG00000102882	ENSG00000124491	ENSG00000115008	ENSG00000128342	ENSG00000138685
GO:BP	regulation of cell activation	GO:0050865	8.71e-16	15.0599	641	262	43	17906	ENSG00000197635	ENSG00000125347	ENSG00000152518	ENSG00000161405	ENSG00000109906	ENSG00000169194	ENSG00000113520	ENSG00000113525	ENSG00000096968	ENSG00000141736	ENSG00000131759	ENSG00000126368	ENSG00000174697	ENSG00000136244	ENSG00000185950	ENSG00000123999	ENSG00000010610	ENSG00000125538	ENSG00000150782	ENSG00000108691	ENSG00000100292	ENSG00000017427	ENSG00000136634	ENSG00000130203	ENSG00000163513	ENSG00000189403	ENSG00000162692	ENSG00000167244	ENSG00000101665	ENSG00000164850	ENSG00000178562	ENSG00000131981	ENSG00000030582	ENSG00000254087	ENSG00000147437	ENSG00000172216	ENSG00000118523	ENSG00000136869	ENSG00000100219	ENSG00000157227	ENSG00000102245
GO:BP	response to alcohol	GO:0097305	9.3e-16	15.0314	249	262	28	17906	ENSG00000132170	ENSG00000113161	ENSG00000169194	ENSG00000185920	ENSG00000131759	ENSG00000174697	ENSG00000138207	ENSG00000147465	ENSG00000118689	ENSG00000181856	ENSG00000138379	ENSG00000242252	ENSG00000001626	ENSG00000090339	ENSG00000171862	ENSG00000105697	ENSG00000181092	ENSG00000196139	ENSG00000168610	ENSG00000163513	ENSG00000049239	ENSG00000170345	ENSG00000147437	ENSG00000203859	ENSG00000147571	ENSG00000069702	ENSG00000136826	ENSG00000198668
GO:BP	regulation of protein kinase activity	GO:0045859	9.8e-16	15.0088	802	262	48	17906	ENSG00000113161	ENSG00000065361	ENSG00000171105	ENSG00000149948	ENSG00000113520	ENSG00000096968	ENSG00000141736	ENSG00000094804	ENSG00000254647	ENSG00000232810	ENSG00000174697	ENSG00000010610	ENSG00000125538	ENSG00000162734	ENSG00000112715	ENSG00000198793	ENSG00000150782	ENSG00000134259	ENSG00000096717	ENSG00000171862	ENSG00000078401	ENSG00000017427	ENSG00000181092	ENSG00000157168	ENSG00000170323	ENSG00000049130	ENSG00000130203	ENSG00000133048	ENSG00000169252	ENSG00000163513	ENSG00000102882	ENSG00000140443	ENSG00000167244	ENSG00000259384	ENSG00000138685	ENSG00000152804	ENSG00000254087	ENSG00000176697	ENSG00000136869	ENSG00000159640	ENSG00000118046
GO:BP	regeneration	GO:0031099	1.05e-15	14.9782	209	262	26	17906	ENSG00000132170	ENSG00000137693	ENSG00000178568	ENSG00000136574	ENSG00000185920	ENSG00000096968	ENSG00000125686	ENSG00000122194	ENSG00000138379	ENSG00000118137	ENSG00000146678	ENSG00000171862	ENSG00000100292	ENSG00000017427	ENSG00000105697	ENSG00000136634	ENSG00000118785	ENSG00000163513	ENSG00000030582	ENSG00000172216	ENSG00000175567	ENSG00000146648	ENSG00000069702	ENSG00000136826	ENSG00000116984	ENSG00000134324
GO:BP	behavior	GO:0007610	1.1e-15	14.9575	615	262	42	17906	ENSG00000170820	ENSG00000197635	ENSG00000113161	ENSG00000171105	ENSG00000126368	ENSG00000254647	ENSG00000174697	ENSG00000112164	ENSG00000147465	ENSG00000166603	ENSG00000132386	ENSG00000171388	ENSG00000198793	ENSG00000073756	ENSG00000104918	ENSG00000134259	ENSG00000171862	ENSG00000143839	ENSG00000116678	ENSG00000168610	ENSG00000157168	ENSG00000131096	ENSG00000130203	ENSG00000093010	ENSG00000187094	ENSG00000118702	ENSG00000186951	ENSG00000137462	ENSG00000170345	ENSG00000176697	ENSG00000172216	ENSG00000134640	ENSG00000122585	ENSG00000147571	ENSG00000146648	ENSG00000141510	ENSG00000130234	ENSG00000121853	ENSG00000159224	ENSG00000145545	ENSG00000141027
GO:BP	regulation of anatomical structure morphogenesis	GO:0022603	1.13e-15	14.9476	1194	262	59	17906	ENSG00000111424	ENSG00000091831	ENSG00000132170	ENSG00000169083	ENSG00000149948	ENSG00000136574	ENSG00000125730	ENSG00000141736	ENSG00000125686	ENSG00000232810	ENSG00000174697	ENSG00000136244	ENSG00000106366	ENSG00000125538	ENSG00000112715	ENSG00000132386	ENSG00000118137	ENSG00000198793	ENSG00000073756	ENSG00000090339	ENSG00000134259	ENSG00000096717	ENSG00000109819	ENSG00000171862	ENSG00000108691	ENSG00000100292	ENSG00000164761	ENSG00000135218	ENSG00000172179	ENSG00000078401	ENSG00000136634	ENSG00000141448	ENSG00000181092	ENSG00000168610	ENSG00000118785	ENSG00000130203	ENSG00000133048	ENSG00000163513	ENSG00000173511	ENSG00000115008	ENSG00000109458
GO:BP	positive regulation of catalytic activity	GO:0043085	1.13e-15	14.9452	1466	262	66	17906	ENSG00000111424	ENSG00000091831	ENSG00000132170	ENSG00000065361	ENSG00000119522	ENSG00000178568	ENSG00000171105	ENSG00000149948	ENSG00000113520	ENSG00000113522	ENSG00000096968	ENSG00000141736	ENSG00000094804	ENSG00000254647	ENSG00000232810	ENSG00000174697	ENSG00000010610	ENSG00000125538	ENSG00000162734	ENSG00000112715	ENSG00000118137	ENSG00000198793	ENSG00000150782	ENSG00000090339	ENSG00000134259	ENSG00000096717	ENSG00000171862	ENSG00000108691	ENSG00000169047	ENSG00000078401	ENSG00000017427	ENSG00000181092	ENSG00000168610	ENSG00000157168	ENSG00000049130	ENSG00000130203	ENSG00000133048	ENSG00000187094	ENSG00000169252	ENSG00000163513	ENSG00000189403
GO:BP	apoptotic signaling pathway	GO:0097190	1.16e-15	14.9359	616	262	42	17906	ENSG00000169083	ENSG00000065361	ENSG00000137693	ENSG00000136574	ENSG00000096968	ENSG00000254647	ENSG00000232810	ENSG00000188976	ENSG00000106366	ENSG00000118689	ENSG00000125538	ENSG00000162734	ENSG00000148737	ENSG00000073756	ENSG00000148346	ENSG00000090339	ENSG00000134259	ENSG00000096717	ENSG00000171862	ENSG00000100292	ENSG00000100985	ENSG00000017427	ENSG00000049130	ENSG00000187094	ENSG00000115008	ENSG00000164850	ENSG00000157005	ENSG00000178562	ENSG00000169018	ENSG00000131981	ENSG00000176697	ENSG00000172216	ENSG00000136869	ENSG00000118046	ENSG00000147571	ENSG00000100219	ENSG00000082701	ENSG00000141510	ENSG00000166949	ENSG00000138061	ENSG00000160789
GO:BP	response to antibiotic	GO:0046677	1.18e-15	14.9281	343	262	32	17906	ENSG00000113161	ENSG00000169194	ENSG00000096968	ENSG00000131759	ENSG00000174697	ENSG00000136244	ENSG00000138207	ENSG00000147465	ENSG00000118689	ENSG00000181856	ENSG00000138379	ENSG00000257017	ENSG00000242252	ENSG00000001626	ENSG00000148346	ENSG00000090339	ENSG00000096717	ENSG00000171862	ENSG00000100292	ENSG00000140465	ENSG00000078401	ENSG00000105697	ENSG00000136634	ENSG00000181092	ENSG00000168610	ENSG00000147437	ENSG00000147571	ENSG00000141510	ENSG00000138061	ENSG00000150907	ENSG00000136826	ENSG00000145545
GO:BP	adaptive thermogenesis	GO:1990845	1.34e-15	14.8728	155	262	23	17906	ENSG00000115970	ENSG00000169194	ENSG00000113520	ENSG00000096968	ENSG00000126368	ENSG00000174697	ENSG00000166603	ENSG00000112715	ENSG00000150782	ENSG00000148346	ENSG00000109819	ENSG00000135218	ENSG00000116678	ENSG00000181092	ENSG00000170323	ENSG00000169252	ENSG00000140443	ENSG00000172216	ENSG00000136869	ENSG00000175567	ENSG00000118046	ENSG00000188778	ENSG00000134324
GO:BP	regulation of leukocyte cell-cell adhesion	GO:1903037	1.52e-15	14.817	322	262	31	17906	ENSG00000197635	ENSG00000125347	ENSG00000109906	ENSG00000113520	ENSG00000141736	ENSG00000131759	ENSG00000232810	ENSG00000174697	ENSG00000136244	ENSG00000010610	ENSG00000125538	ENSG00000150782	ENSG00000090339	ENSG00000108691	ENSG00000017427	ENSG00000136634	ENSG00000163513	ENSG00000189403	ENSG00000162692	ENSG00000167244	ENSG00000101665	ENSG00000186951	ENSG00000178562	ENSG00000131981	ENSG00000254087	ENSG00000147437	ENSG00000172216	ENSG00000100219	ENSG00000102245	ENSG00000136826	ENSG00000136238
GO:BP	organic cyclic compound metabolic process	GO:1901360	1.53e-15	14.8152	6185	262	156	17906	ENSG00000111424	ENSG00000091831	ENSG00000132170	ENSG00000137869	ENSG00000082175	ENSG00000169083	ENSG00000113161	ENSG00000113580	ENSG00000115970	ENSG00000137693	ENSG00000178568	ENSG00000154328	ENSG00000125347	ENSG00000152518	ENSG00000131808	ENSG00000140009	ENSG00000106689	ENSG00000158169	ENSG00000165140	ENSG00000171105	ENSG00000242441	ENSG00000068781	ENSG00000149948	ENSG00000164404	ENSG00000161405	ENSG00000109906	ENSG00000103460	ENSG00000136574	ENSG00000123374	ENSG00000111615	ENSG00000113520	ENSG00000079459	ENSG00000113522	ENSG00000113525	ENSG00000197728	ENSG00000185920	ENSG00000096968	ENSG00000171940	ENSG00000141736	ENSG00000131773	ENSG00000131759
GO:BP	T cell activation	GO:0042110	1.72e-15	14.7656	478	262	37	17906	ENSG00000197635	ENSG00000125347	ENSG00000152518	ENSG00000109906	ENSG00000113520	ENSG00000141736	ENSG00000131759	ENSG00000254647	ENSG00000174697	ENSG00000136244	ENSG00000010610	ENSG00000125538	ENSG00000198793	ENSG00000150782	ENSG00000090339	ENSG00000108691	ENSG00000116678	ENSG00000017427	ENSG00000136634	ENSG00000168610	ENSG00000163513	ENSG00000189403	ENSG00000162692	ENSG00000167244	ENSG00000101665	ENSG00000178562	ENSG00000131981	ENSG00000254087	ENSG00000147437	ENSG00000172216	ENSG00000118046	ENSG00000100219	ENSG00000141510	ENSG00000166949	ENSG00000102245	ENSG00000028137	ENSG00000136238
GO:BP	positive regulation of peptide secretion	GO:0002793	1.72e-15	14.7642	300	262	30	17906	ENSG00000169194	ENSG00000113525	ENSG00000096968	ENSG00000254647	ENSG00000232810	ENSG00000136244	ENSG00000138207	ENSG00000185950	ENSG00000125538	ENSG00000171388	ENSG00000001626	ENSG00000148737	ENSG00000142330	ENSG00000017427	ENSG00000136634	ENSG00000170498	ENSG00000122133	ENSG00000118702	ENSG00000189403	ENSG00000102882	ENSG00000115008	ENSG00000164850	ENSG00000137462	ENSG00000153162	ENSG00000136869	ENSG00000147571	ENSG00000100219	ENSG00000146648	ENSG00000159224	ENSG00000136238
GO:BP	regulation of glucose transmembrane transport	GO:0010827	1.95e-15	14.7104	81	262	18	17906	ENSG00000171105	ENSG00000125730	ENSG00000254647	ENSG00000232810	ENSG00000174697	ENSG00000185950	ENSG00000125538	ENSG00000179914	ENSG00000162734	ENSG00000169047	ENSG00000142330	ENSG00000078401	ENSG00000017427	ENSG00000181092	ENSG00000259384	ENSG00000105221	ENSG00000095637	ENSG00000159224
GO:BP	response to oxygen levels	GO:0070482	2e-15	14.6983	400	262	34	17906	ENSG00000132170	ENSG00000197635	ENSG00000174697	ENSG00000105835	ENSG00000118689	ENSG00000181856	ENSG00000177000	ENSG00000112715	ENSG00000198793	ENSG00000073756	ENSG00000090339	ENSG00000096717	ENSG00000109819	ENSG00000171862	ENSG00000100292	ENSG00000140465	ENSG00000078401	ENSG00000141448	ENSG00000181092	ENSG00000104368	ENSG00000163513	ENSG00000087245	ENSG00000173511	ENSG00000186951	ENSG00000137462	ENSG00000118523	ENSG00000175567	ENSG00000157227	ENSG00000141510	ENSG00000166949	ENSG00000176387	ENSG00000150907	ENSG00000069702	ENSG00000160789
GO:BP	lymphocyte activation	GO:0046649	2.25e-15	14.6475	754	262	46	17906	ENSG00000197635	ENSG00000125347	ENSG00000152518	ENSG00000161405	ENSG00000109906	ENSG00000169194	ENSG00000113520	ENSG00000113525	ENSG00000141736	ENSG00000131759	ENSG00000254647	ENSG00000174697	ENSG00000136244	ENSG00000185950	ENSG00000123999	ENSG00000010610	ENSG00000125538	ENSG00000198793	ENSG00000150782	ENSG00000090339	ENSG00000108691	ENSG00000116678	ENSG00000017427	ENSG00000136634	ENSG00000168610	ENSG00000163513	ENSG00000189403	ENSG00000162692	ENSG00000167244	ENSG00000135100	ENSG00000101665	ENSG00000178562	ENSG00000152804	ENSG00000131981	ENSG00000254087	ENSG00000147437	ENSG00000172216	ENSG00000136869	ENSG00000118046	ENSG00000100219	ENSG00000157227
GO:BP	response to reactive oxygen species	GO:0000302	2.38e-15	14.6233	237	262	27	17906	ENSG00000158169	ENSG00000123374	ENSG00000232810	ENSG00000136244	ENSG00000147465	ENSG00000118689	ENSG00000257017	ENSG00000148346	ENSG00000096717	ENSG00000109819	ENSG00000100292	ENSG00000100985	ENSG00000135218	ENSG00000078401	ENSG00000136634	ENSG00000196139	ENSG00000130203	ENSG00000087245	ENSG00000102882	ENSG00000170345	ENSG00000175567	ENSG00000146648	ENSG00000138061	ENSG00000150907	ENSG00000136826	ENSG00000116984	ENSG00000100030
GO:BP	positive regulation of protein transport	GO:0051222	3.02e-15	14.5195	432	262	35	17906	ENSG00000169194	ENSG00000113525	ENSG00000096968	ENSG00000141736	ENSG00000254647	ENSG00000232810	ENSG00000174697	ENSG00000136244	ENSG00000138207	ENSG00000185950	ENSG00000125538	ENSG00000001626	ENSG00000148737	ENSG00000073756	ENSG00000142330	ENSG00000017427	ENSG00000136634	ENSG00000122133	ENSG00000189403	ENSG00000102882	ENSG00000115008	ENSG00000164850	ENSG00000137462	ENSG00000105221	ENSG00000153162	ENSG00000136869	ENSG00000147571	ENSG00000100219	ENSG00000082701	ENSG00000146648	ENSG00000141510	ENSG00000166949	ENSG00000159224	ENSG00000136238	ENSG00000100030
GO:BP	regulation of lymphocyte proliferation	GO:0050670	3.22e-15	14.492	219	262	26	17906	ENSG00000125347	ENSG00000161405	ENSG00000169194	ENSG00000113520	ENSG00000113525	ENSG00000141736	ENSG00000174697	ENSG00000136244	ENSG00000185950	ENSG00000010610	ENSG00000125538	ENSG00000150782	ENSG00000017427	ENSG00000136634	ENSG00000163513	ENSG00000189403	ENSG00000162692	ENSG00000167244	ENSG00000178562	ENSG00000131981	ENSG00000254087	ENSG00000147437	ENSG00000172216	ENSG00000136869	ENSG00000102245	ENSG00000028137
GO:BP	regulation of hemopoiesis	GO:1903706	3.51e-15	14.4552	489	262	37	17906	ENSG00000170820	ENSG00000137693	ENSG00000125347	ENSG00000152518	ENSG00000131808	ENSG00000161405	ENSG00000109906	ENSG00000113520	ENSG00000113525	ENSG00000141736	ENSG00000131759	ENSG00000125686	ENSG00000232810	ENSG00000118689	ENSG00000123999	ENSG00000010610	ENSG00000125538	ENSG00000242252	ENSG00000198793	ENSG00000113083	ENSG00000150782	ENSG00000181092	ENSG00000168610	ENSG00000049130	ENSG00000163513	ENSG00000189403	ENSG00000101665	ENSG00000178562	ENSG00000128342	ENSG00000131981	ENSG00000254087	ENSG00000170345	ENSG00000172216	ENSG00000136869	ENSG00000159640	ENSG00000100219	ENSG00000157227
GO:BP	mononuclear cell proliferation	GO:0032943	3.9e-15	14.4094	286	262	29	17906	ENSG00000125347	ENSG00000161405	ENSG00000169194	ENSG00000113520	ENSG00000113525	ENSG00000141736	ENSG00000174697	ENSG00000136244	ENSG00000185950	ENSG00000010610	ENSG00000125538	ENSG00000150782	ENSG00000017427	ENSG00000136634	ENSG00000132693	ENSG00000163513	ENSG00000189403	ENSG00000162692	ENSG00000167244	ENSG00000178562	ENSG00000131981	ENSG00000254087	ENSG00000147437	ENSG00000172216	ENSG00000136869	ENSG00000159640	ENSG00000141510	ENSG00000102245	ENSG00000028137
GO:BP	regulation of vasculature development	GO:1901342	3.98e-15	14.4002	436	262	35	17906	ENSG00000132170	ENSG00000149948	ENSG00000136574	ENSG00000125730	ENSG00000141736	ENSG00000174697	ENSG00000136244	ENSG00000106366	ENSG00000125538	ENSG00000112715	ENSG00000132386	ENSG00000073756	ENSG00000096717	ENSG00000100292	ENSG00000172179	ENSG00000136634	ENSG00000141448	ENSG00000168610	ENSG00000133048	ENSG00000163513	ENSG00000173511	ENSG00000115008	ENSG00000164850	ENSG00000109458	ENSG00000138685	ENSG00000152804	ENSG00000030582	ENSG00000184937	ENSG00000100219	ENSG00000169429	ENSG00000138061	ENSG00000166923	ENSG00000142515	ENSG00000121853	ENSG00000136826
GO:BP	glucose transmembrane transport	GO:1904659	4.15e-15	14.3819	113	262	20	17906	ENSG00000171105	ENSG00000125730	ENSG00000254647	ENSG00000232810	ENSG00000174697	ENSG00000185950	ENSG00000181856	ENSG00000125538	ENSG00000179914	ENSG00000162734	ENSG00000169047	ENSG00000142330	ENSG00000078401	ENSG00000017427	ENSG00000181092	ENSG00000135100	ENSG00000259384	ENSG00000105221	ENSG00000095637	ENSG00000159224
GO:BP	urogenital system development	GO:0001655	4.5e-15	14.3467	335	262	31	17906	ENSG00000091831	ENSG00000137869	ENSG00000169083	ENSG00000137693	ENSG00000109906	ENSG00000185920	ENSG00000131759	ENSG00000104899	ENSG00000138207	ENSG00000112715	ENSG00000132386	ENSG00000171862	ENSG00000154734	ENSG00000100985	ENSG00000143839	ENSG00000169174	ENSG00000181092	ENSG00000101665	ENSG00000169018	ENSG00000128342	ENSG00000138685	ENSG00000176697	ENSG00000153162	ENSG00000184937	ENSG00000159640	ENSG00000118046	ENSG00000154188	ENSG00000004478	ENSG00000166949	ENSG00000166923	ENSG00000145545
GO:BP	ovulation cycle	GO:0042698	4.55e-15	14.3423	72	262	17	17906	ENSG00000138039	ENSG00000170820	ENSG00000091831	ENSG00000082175	ENSG00000131808	ENSG00000164404	ENSG00000104899	ENSG00000174697	ENSG00000118689	ENSG00000138379	ENSG00000132386	ENSG00000104918	ENSG00000096717	ENSG00000154734	ENSG00000170498	ENSG00000147437	ENSG00000146648
GO:BP	response to glucose	GO:0009749	5.15e-15	14.2885	203	262	25	17906	ENSG00000113161	ENSG00000136574	ENSG00000126368	ENSG00000185950	ENSG00000147465	ENSG00000118689	ENSG00000132386	ENSG00000001626	ENSG00000148737	ENSG00000090339	ENSG00000109819	ENSG00000171862	ENSG00000181092	ENSG00000163513	ENSG00000140443	ENSG00000072310	ENSG00000135100	ENSG00000187486	ENSG00000164850	ENSG00000118523	ENSG00000175567	ENSG00000147571	ENSG00000100219	ENSG00000159224	ENSG00000136238
GO:BP	regulation of DNA-binding transcription factor activity	GO:0051090	5.21e-15	14.2834	440	262	35	17906	ENSG00000091831	ENSG00000132170	ENSG00000169083	ENSG00000140009	ENSG00000113525	ENSG00000185920	ENSG00000096968	ENSG00000104899	ENSG00000254647	ENSG00000232810	ENSG00000136244	ENSG00000125538	ENSG00000112715	ENSG00000148737	ENSG00000150782	ENSG00000090339	ENSG00000096717	ENSG00000109819	ENSG00000171862	ENSG00000100292	ENSG00000135218	ENSG00000078401	ENSG00000136634	ENSG00000168610	ENSG00000102882	ENSG00000101665	ENSG00000137462	ENSG00000170345	ENSG00000136869	ENSG00000166949	ENSG00000138061	ENSG00000166923	ENSG00000102245	ENSG00000136826	ENSG00000100030
GO:BP	regulation of cellular ketone metabolic process	GO:0010565	5.47e-15	14.2619	184	262	24	17906	ENSG00000132170	ENSG00000126368	ENSG00000254647	ENSG00000185950	ENSG00000147465	ENSG00000125538	ENSG00000118137	ENSG00000198793	ENSG00000073756	ENSG00000096717	ENSG00000109819	ENSG00000169047	ENSG00000181092	ENSG00000196139	ENSG00000093010	ENSG00000072310	ENSG00000130208	ENSG00000049239	ENSG00000186951	ENSG00000105221	ENSG00000153162	ENSG00000121853	ENSG00000159224	ENSG00000141027
GO:BP	regulation of defense response	GO:0031347	5.81e-15	14.2356	807	262	47	17906	ENSG00000091831	ENSG00000132170	ENSG00000137869	ENSG00000125347	ENSG00000113520	ENSG00000096968	ENSG00000125730	ENSG00000126368	ENSG00000125686	ENSG00000254647	ENSG00000232810	ENSG00000174697	ENSG00000136244	ENSG00000106366	ENSG00000115594	ENSG00000125538	ENSG00000132386	ENSG00000118137	ENSG00000073756	ENSG00000150782	ENSG00000100985	ENSG00000135218	ENSG00000017427	ENSG00000136634	ENSG00000181092	ENSG00000170323	ENSG00000130203	ENSG00000187094	ENSG00000141965	ENSG00000146070	ENSG00000189403	ENSG00000102882	ENSG00000164850	ENSG00000186951	ENSG00000178562	ENSG00000137462	ENSG00000030582	ENSG00000254087	ENSG00000172216	ENSG00000136869	ENSG00000147571
GO:BP	hexose transmembrane transport	GO:0008645	6.95e-15	14.1579	116	262	20	17906	ENSG00000171105	ENSG00000125730	ENSG00000254647	ENSG00000232810	ENSG00000174697	ENSG00000185950	ENSG00000181856	ENSG00000125538	ENSG00000179914	ENSG00000162734	ENSG00000169047	ENSG00000142330	ENSG00000078401	ENSG00000017427	ENSG00000181092	ENSG00000135100	ENSG00000259384	ENSG00000105221	ENSG00000095637	ENSG00000159224
GO:BP	cellular carbohydrate metabolic process	GO:0044262	7.25e-15	14.1395	293	262	29	17906	ENSG00000138039	ENSG00000165140	ENSG00000171105	ENSG00000126368	ENSG00000254647	ENSG00000174697	ENSG00000185950	ENSG00000146674	ENSG00000165953	ENSG00000198793	ENSG00000096717	ENSG00000109819	ENSG00000171862	ENSG00000169047	ENSG00000116678	ENSG00000017427	ENSG00000181092	ENSG00000141753	ENSG00000168610	ENSG00000167244	ENSG00000164850	ENSG00000186951	ENSG00000105221	ENSG00000082701	ENSG00000141510	ENSG00000150907	ENSG00000095637	ENSG00000198668	ENSG00000141027
GO:BP	regulation of angiogenesis	GO:0045765	8.01e-15	14.0962	393	262	33	17906	ENSG00000132170	ENSG00000149948	ENSG00000136574	ENSG00000125730	ENSG00000141736	ENSG00000174697	ENSG00000136244	ENSG00000106366	ENSG00000125538	ENSG00000112715	ENSG00000132386	ENSG00000073756	ENSG00000096717	ENSG00000100292	ENSG00000172179	ENSG00000136634	ENSG00000141448	ENSG00000168610	ENSG00000133048	ENSG00000163513	ENSG00000173511	ENSG00000115008	ENSG00000109458	ENSG00000138685	ENSG00000152804	ENSG00000030582	ENSG00000100219	ENSG00000169429	ENSG00000138061	ENSG00000166923	ENSG00000142515	ENSG00000121853	ENSG00000136826
GO:BP	positive regulation of angiogenesis	GO:0045766	8.06e-15	14.0935	207	262	25	17906	ENSG00000149948	ENSG00000136574	ENSG00000125730	ENSG00000106366	ENSG00000125538	ENSG00000112715	ENSG00000073756	ENSG00000096717	ENSG00000100292	ENSG00000136634	ENSG00000141448	ENSG00000168610	ENSG00000133048	ENSG00000163513	ENSG00000173511	ENSG00000115008	ENSG00000109458	ENSG00000138685	ENSG00000030582	ENSG00000100219	ENSG00000169429	ENSG00000138061	ENSG00000166923	ENSG00000121853	ENSG00000136826
GO:BP	regulation of blood pressure	GO:0008217	8.87e-15	14.0519	188	262	24	17906	ENSG00000170820	ENSG00000132170	ENSG00000169083	ENSG00000148120	ENSG00000174697	ENSG00000112164	ENSG00000105835	ENSG00000171388	ENSG00000073756	ENSG00000100292	ENSG00000143839	ENSG00000078401	ENSG00000181092	ENSG00000169252	ENSG00000186951	ENSG00000159640	ENSG00000122585	ENSG00000147571	ENSG00000166949	ENSG00000176387	ENSG00000130234	ENSG00000142515	ENSG00000188778	ENSG00000204217
GO:BP	cellular response to drug	GO:0035690	8.88e-15	14.0515	448	262	35	17906	ENSG00000113580	ENSG00000165140	ENSG00000149948	ENSG00000123374	ENSG00000232810	ENSG00000136244	ENSG00000147465	ENSG00000118689	ENSG00000125538	ENSG00000138379	ENSG00000132386	ENSG00000001626	ENSG00000073756	ENSG00000148346	ENSG00000090339	ENSG00000096717	ENSG00000109819	ENSG00000171862	ENSG00000100292	ENSG00000143839	ENSG00000078401	ENSG00000136634	ENSG00000181092	ENSG00000102882	ENSG00000187486	ENSG00000147571	ENSG00000082701	ENSG00000146648	ENSG00000141510	ENSG00000138061	ENSG00000150907	ENSG00000136826	ENSG00000116984	ENSG00000145545	ENSG00000100030
GO:BP	positive regulation of cell death	GO:0010942	9.39e-15	14.0274	751	262	45	17906	ENSG00000111424	ENSG00000132170	ENSG00000113161	ENSG00000149948	ENSG00000109906	ENSG00000096968	ENSG00000232810	ENSG00000174697	ENSG00000136244	ENSG00000118689	ENSG00000162734	ENSG00000257017	ENSG00000146674	ENSG00000198793	ENSG00000073756	ENSG00000134259	ENSG00000096717	ENSG00000109819	ENSG00000171862	ENSG00000108691	ENSG00000100292	ENSG00000100985	ENSG00000135218	ENSG00000142330	ENSG00000169174	ENSG00000136634	ENSG00000181092	ENSG00000196139	ENSG00000187094	ENSG00000189403	ENSG00000164850	ENSG00000030582	ENSG00000254087	ENSG00000170345	ENSG00000118523	ENSG00000136869	ENSG00000175567	ENSG00000147571	ENSG00000082701	ENSG00000141510	ENSG00000166949
GO:BP	negative regulation of macromolecule metabolic process	GO:0010605	9.43e-15	14.0253	3049	262	99	17906	ENSG00000111424	ENSG00000091831	ENSG00000132170	ENSG00000082175	ENSG00000169083	ENSG00000113161	ENSG00000113580	ENSG00000137693	ENSG00000125347	ENSG00000152518	ENSG00000140009	ENSG00000106689	ENSG00000165140	ENSG00000149948	ENSG00000109906	ENSG00000123374	ENSG00000113520	ENSG00000113522	ENSG00000197728	ENSG00000185920	ENSG00000171940	ENSG00000125730	ENSG00000131759	ENSG00000126368	ENSG00000125686	ENSG00000094804	ENSG00000254647	ENSG00000232810	ENSG00000174697	ENSG00000136244	ENSG00000188976	ENSG00000106366	ENSG00000134363	ENSG00000118689	ENSG00000123999	ENSG00000102265	ENSG00000125538	ENSG00000140718	ENSG00000112715	ENSG00000132386	ENSG00000171388
GO:BP	monosaccharide transmembrane transport	GO:0015749	9.64e-15	14.0161	118	262	20	17906	ENSG00000171105	ENSG00000125730	ENSG00000254647	ENSG00000232810	ENSG00000174697	ENSG00000185950	ENSG00000181856	ENSG00000125538	ENSG00000179914	ENSG00000162734	ENSG00000169047	ENSG00000142330	ENSG00000078401	ENSG00000017427	ENSG00000181092	ENSG00000135100	ENSG00000259384	ENSG00000105221	ENSG00000095637	ENSG00000159224
GO:BP	heart development	GO:0007507	9.74e-15	14.0112	594	262	40	17906	ENSG00000132170	ENSG00000065361	ENSG00000137693	ENSG00000178568	ENSG00000171105	ENSG00000136574	ENSG00000185920	ENSG00000131435	ENSG00000141736	ENSG00000131759	ENSG00000125686	ENSG00000138207	ENSG00000112715	ENSG00000171388	ENSG00000198793	ENSG00000113083	ENSG00000171862	ENSG00000154734	ENSG00000078401	ENSG00000017427	ENSG00000105697	ENSG00000141448	ENSG00000157168	ENSG00000163513	ENSG00000102882	ENSG00000173511	ENSG00000101665	ENSG00000164850	ENSG00000186951	ENSG00000138685	ENSG00000184937	ENSG00000146648	ENSG00000141510	ENSG00000166949	ENSG00000166923	ENSG00000069702	ENSG00000160789	ENSG00000028137	ENSG00000204217	ENSG00000100030
GO:BP	macromolecule metabolic process	GO:0043170	9.78e-15	14.0097	9592	262	203	17906	ENSG00000170820	ENSG00000111424	ENSG00000091831	ENSG00000132170	ENSG00000197635	ENSG00000082175	ENSG00000169083	ENSG00000113161	ENSG00000113580	ENSG00000065361	ENSG00000115970	ENSG00000137693	ENSG00000148120	ENSG00000178568	ENSG00000154328	ENSG00000125347	ENSG00000152518	ENSG00000131808	ENSG00000140009	ENSG00000106689	ENSG00000158169	ENSG00000165140	ENSG00000171105	ENSG00000242441	ENSG00000068781	ENSG00000149948	ENSG00000164404	ENSG00000161405	ENSG00000109906	ENSG00000103460	ENSG00000169194	ENSG00000136574	ENSG00000123374	ENSG00000111615	ENSG00000113520	ENSG00000113522	ENSG00000113525	ENSG00000197728	ENSG00000185920	ENSG00000107020	ENSG00000096968
GO:BP	ERK1 and ERK2 cascade	GO:0070371	1.03e-14	13.9874	321	262	30	17906	ENSG00000170820	ENSG00000113161	ENSG00000178568	ENSG00000152518	ENSG00000136574	ENSG00000141736	ENSG00000125686	ENSG00000232810	ENSG00000010610	ENSG00000125538	ENSG00000090339	ENSG00000171862	ENSG00000108691	ENSG00000135218	ENSG00000017427	ENSG00000181092	ENSG00000130203	ENSG00000133048	ENSG00000189403	ENSG00000102882	ENSG00000164850	ENSG00000128342	ENSG00000138685	ENSG00000254087	ENSG00000118523	ENSG00000136869	ENSG00000154188	ENSG00000146648	ENSG00000136826	ENSG00000100030
GO:BP	regulation of leukocyte activation	GO:0002694	1.21e-14	13.9157	598	262	40	17906	ENSG00000197635	ENSG00000125347	ENSG00000152518	ENSG00000161405	ENSG00000109906	ENSG00000169194	ENSG00000113520	ENSG00000113525	ENSG00000141736	ENSG00000131759	ENSG00000126368	ENSG00000174697	ENSG00000136244	ENSG00000185950	ENSG00000123999	ENSG00000010610	ENSG00000125538	ENSG00000150782	ENSG00000108691	ENSG00000100292	ENSG00000017427	ENSG00000136634	ENSG00000163513	ENSG00000189403	ENSG00000162692	ENSG00000167244	ENSG00000101665	ENSG00000164850	ENSG00000178562	ENSG00000131981	ENSG00000030582	ENSG00000254087	ENSG00000147437	ENSG00000172216	ENSG00000136869	ENSG00000100219	ENSG00000157227	ENSG00000102245	ENSG00000028137	ENSG00000136238
GO:BP	carbohydrate transmembrane transport	GO:0034219	1.34e-14	13.8739	120	262	20	17906	ENSG00000171105	ENSG00000125730	ENSG00000254647	ENSG00000232810	ENSG00000174697	ENSG00000185950	ENSG00000181856	ENSG00000125538	ENSG00000179914	ENSG00000162734	ENSG00000169047	ENSG00000142330	ENSG00000078401	ENSG00000017427	ENSG00000181092	ENSG00000135100	ENSG00000259384	ENSG00000105221	ENSG00000095637	ENSG00000159224
GO:BP	carbohydrate transport	GO:0008643	1.35e-14	13.8709	154	262	22	17906	ENSG00000171105	ENSG00000125730	ENSG00000254647	ENSG00000232810	ENSG00000174697	ENSG00000185950	ENSG00000181856	ENSG00000125538	ENSG00000179914	ENSG00000162734	ENSG00000169047	ENSG00000142330	ENSG00000078401	ENSG00000017427	ENSG00000181092	ENSG00000135100	ENSG00000259384	ENSG00000105221	ENSG00000165269	ENSG00000103569	ENSG00000095637	ENSG00000159224
GO:BP	response to decreased oxygen levels	GO:0036293	1.52e-14	13.8178	376	262	32	17906	ENSG00000197635	ENSG00000174697	ENSG00000105835	ENSG00000118689	ENSG00000181856	ENSG00000177000	ENSG00000112715	ENSG00000198793	ENSG00000073756	ENSG00000090339	ENSG00000096717	ENSG00000109819	ENSG00000171862	ENSG00000100292	ENSG00000140465	ENSG00000078401	ENSG00000141448	ENSG00000181092	ENSG00000104368	ENSG00000163513	ENSG00000087245	ENSG00000173511	ENSG00000186951	ENSG00000137462	ENSG00000118523	ENSG00000175567	ENSG00000157227	ENSG00000141510	ENSG00000166949	ENSG00000176387	ENSG00000069702	ENSG00000160789
GO:BP	positive regulation of growth	GO:0045927	1.62e-14	13.7911	279	262	28	17906	ENSG00000137693	ENSG00000178568	ENSG00000171105	ENSG00000141736	ENSG00000254647	ENSG00000174697	ENSG00000112715	ENSG00000198793	ENSG00000146678	ENSG00000134259	ENSG00000078401	ENSG00000017427	ENSG00000105697	ENSG00000141448	ENSG00000118702	ENSG00000163513	ENSG00000167244	ENSG00000259384	ENSG00000101665	ENSG00000138685	ENSG00000176697	ENSG00000184937	ENSG00000157227	ENSG00000146648	ENSG00000069702	ENSG00000121853	ENSG00000204217	ENSG00000100030
GO:BP	hexose metabolic process	GO:0019318	1.89e-14	13.7225	258	262	27	17906	ENSG00000165140	ENSG00000171105	ENSG00000126368	ENSG00000254647	ENSG00000232810	ENSG00000174697	ENSG00000138207	ENSG00000185950	ENSG00000146674	ENSG00000165953	ENSG00000198793	ENSG00000096717	ENSG00000109819	ENSG00000169047	ENSG00000116678	ENSG00000017427	ENSG00000181092	ENSG00000141753	ENSG00000167244	ENSG00000187486	ENSG00000049239	ENSG00000186951	ENSG00000105221	ENSG00000082701	ENSG00000141510	ENSG00000150907	ENSG00000095637
GO:BP	insulin secretion	GO:0030073	1.91e-14	13.7179	215	262	25	17906	ENSG00000197635	ENSG00000113161	ENSG00000096968	ENSG00000126368	ENSG00000232810	ENSG00000174697	ENSG00000138207	ENSG00000185950	ENSG00000112164	ENSG00000125538	ENSG00000166603	ENSG00000001626	ENSG00000148737	ENSG00000169047	ENSG00000142330	ENSG00000072310	ENSG00000135100	ENSG00000187486	ENSG00000164850	ENSG00000175567	ENSG00000134640	ENSG00000147571	ENSG00000121853	ENSG00000159224	ENSG00000136238
GO:BP	male gonad development	GO:0008584	1.93e-14	13.7149	139	262	21	17906	ENSG00000138039	ENSG00000170820	ENSG00000091831	ENSG00000169083	ENSG00000131808	ENSG00000171105	ENSG00000136574	ENSG00000131759	ENSG00000147465	ENSG00000123999	ENSG00000090339	ENSG00000143839	ENSG00000135409	ENSG00000141448	ENSG00000196139	ENSG00000049130	ENSG00000123131	ENSG00000184937	ENSG00000157227	ENSG00000145545	ENSG00000277893
GO:BP	regulation of muscle tissue development	GO:1901861	2.01e-14	13.6962	157	262	22	17906	ENSG00000113161	ENSG00000065361	ENSG00000137693	ENSG00000178568	ENSG00000138207	ENSG00000138379	ENSG00000198793	ENSG00000113083	ENSG00000109819	ENSG00000171862	ENSG00000078401	ENSG00000017427	ENSG00000105697	ENSG00000141448	ENSG00000157168	ENSG00000163513	ENSG00000186951	ENSG00000138685	ENSG00000166949	ENSG00000166923	ENSG00000069702	ENSG00000100030
GO:BP	positive regulation of vasculature development	GO:1904018	2.07e-14	13.6837	237	262	26	17906	ENSG00000149948	ENSG00000136574	ENSG00000125730	ENSG00000106366	ENSG00000125538	ENSG00000112715	ENSG00000073756	ENSG00000096717	ENSG00000100292	ENSG00000136634	ENSG00000141448	ENSG00000168610	ENSG00000133048	ENSG00000163513	ENSG00000173511	ENSG00000115008	ENSG00000164850	ENSG00000109458	ENSG00000138685	ENSG00000030582	ENSG00000100219	ENSG00000169429	ENSG00000138061	ENSG00000166923	ENSG00000121853	ENSG00000136826
GO:BP	macromolecule localization	GO:0033036	2.1e-14	13.6783	3292	262	103	17906	ENSG00000091831	ENSG00000132170	ENSG00000137869	ENSG00000197635	ENSG00000169083	ENSG00000113161	ENSG00000119522	ENSG00000178568	ENSG00000111540	ENSG00000164404	ENSG00000109906	ENSG00000101367	ENSG00000169194	ENSG00000113525	ENSG00000197728	ENSG00000185920	ENSG00000096968	ENSG00000125730	ENSG00000141736	ENSG00000126368	ENSG00000125686	ENSG00000254647	ENSG00000232810	ENSG00000174697	ENSG00000136244	ENSG00000138207	ENSG00000185950	ENSG00000160862	ENSG00000112164	ENSG00000147465	ENSG00000010610	ENSG00000125538	ENSG00000140718	ENSG00000166603	ENSG00000118137	ENSG00000001626	ENSG00000148737	ENSG00000073756	ENSG00000104918	ENSG00000096717	ENSG00000005421
GO:BP	positive regulation of immune system process	GO:0002684	2.1e-14	13.6783	1199	262	57	17906	ENSG00000091831	ENSG00000197635	ENSG00000125347	ENSG00000109906	ENSG00000169194	ENSG00000113520	ENSG00000113525	ENSG00000125730	ENSG00000131759	ENSG00000126368	ENSG00000125686	ENSG00000232810	ENSG00000174697	ENSG00000136244	ENSG00000138207	ENSG00000106366	ENSG00000185950	ENSG00000115594	ENSG00000118689	ENSG00000010610	ENSG00000125538	ENSG00000138379	ENSG00000112715	ENSG00000106538	ENSG00000150782	ENSG00000090339	ENSG00000096717	ENSG00000108691	ENSG00000100292	ENSG00000135218	ENSG00000078401	ENSG00000017427	ENSG00000136634	ENSG00000132693	ENSG00000168610	ENSG00000049130	ENSG00000146070	ENSG00000163513	ENSG00000189403	ENSG00000162692	ENSG00000102882
GO:BP	development of primary male sexual characteristics	GO:0046546	2.21e-14	13.6554	140	262	21	17906	ENSG00000138039	ENSG00000170820	ENSG00000091831	ENSG00000169083	ENSG00000131808	ENSG00000171105	ENSG00000136574	ENSG00000131759	ENSG00000147465	ENSG00000123999	ENSG00000090339	ENSG00000143839	ENSG00000135409	ENSG00000141448	ENSG00000196139	ENSG00000049130	ENSG00000123131	ENSG00000184937	ENSG00000157227	ENSG00000145545	ENSG00000277893
GO:BP	leukocyte cell-cell adhesion	GO:0007159	2.29e-14	13.6411	356	262	31	17906	ENSG00000197635	ENSG00000125347	ENSG00000109906	ENSG00000113520	ENSG00000141736	ENSG00000131759	ENSG00000232810	ENSG00000174697	ENSG00000136244	ENSG00000010610	ENSG00000125538	ENSG00000150782	ENSG00000090339	ENSG00000108691	ENSG00000017427	ENSG00000136634	ENSG00000163513	ENSG00000189403	ENSG00000162692	ENSG00000167244	ENSG00000101665	ENSG00000186951	ENSG00000178562	ENSG00000131981	ENSG00000254087	ENSG00000147437	ENSG00000172216	ENSG00000100219	ENSG00000102245	ENSG00000136826	ENSG00000136238
GO:BP	positive regulation of establishment of protein localization	GO:1904951	3.65e-14	13.4383	470	262	35	17906	ENSG00000169194	ENSG00000113525	ENSG00000096968	ENSG00000141736	ENSG00000254647	ENSG00000232810	ENSG00000174697	ENSG00000136244	ENSG00000138207	ENSG00000185950	ENSG00000125538	ENSG00000001626	ENSG00000148737	ENSG00000073756	ENSG00000142330	ENSG00000017427	ENSG00000136634	ENSG00000122133	ENSG00000189403	ENSG00000102882	ENSG00000115008	ENSG00000164850	ENSG00000137462	ENSG00000105221	ENSG00000153162	ENSG00000136869	ENSG00000147571	ENSG00000100219	ENSG00000082701	ENSG00000146648	ENSG00000141510	ENSG00000166949	ENSG00000159224	ENSG00000136238	ENSG00000100030
GO:BP	muscle structure development	GO:0061061	3.9e-14	13.4094	683	262	42	17906	ENSG00000113161	ENSG00000065361	ENSG00000137693	ENSG00000178568	ENSG00000136574	ENSG00000131435	ENSG00000131759	ENSG00000125686	ENSG00000232810	ENSG00000138207	ENSG00000122194	ENSG00000138379	ENSG00000112715	ENSG00000146674	ENSG00000198793	ENSG00000148737	ENSG00000113083	ENSG00000150782	ENSG00000096717	ENSG00000171862	ENSG00000078401	ENSG00000017427	ENSG00000105697	ENSG00000141448	ENSG00000157168	ENSG00000163513	ENSG00000167244	ENSG00000101665	ENSG00000164850	ENSG00000186951	ENSG00000128342	ENSG00000138685	ENSG00000170345	ENSG00000176697	ENSG00000184937	ENSG00000100219	ENSG00000157227	ENSG00000166949	ENSG00000166923	ENSG00000069702	ENSG00000160789
GO:BP	cold-induced thermogenesis	GO:0106106	3.92e-14	13.4063	144	262	21	17906	ENSG00000169194	ENSG00000113520	ENSG00000096968	ENSG00000126368	ENSG00000174697	ENSG00000112715	ENSG00000150782	ENSG00000148346	ENSG00000109819	ENSG00000135218	ENSG00000116678	ENSG00000181092	ENSG00000170323	ENSG00000169252	ENSG00000140443	ENSG00000172216	ENSG00000136869	ENSG00000175567	ENSG00000118046	ENSG00000188778	ENSG00000134324
GO:BP	regulation of cold-induced thermogenesis	GO:0120161	3.92e-14	13.4063	144	262	21	17906	ENSG00000169194	ENSG00000113520	ENSG00000096968	ENSG00000126368	ENSG00000174697	ENSG00000112715	ENSG00000150782	ENSG00000148346	ENSG00000109819	ENSG00000135218	ENSG00000116678	ENSG00000181092	ENSG00000170323	ENSG00000169252	ENSG00000140443	ENSG00000172216	ENSG00000136869	ENSG00000175567	ENSG00000118046	ENSG00000188778	ENSG00000134324
GO:BP	cellular response to extracellular stimulus	GO:0031668	3.94e-14	13.404	266	262	27	17906	ENSG00000111424	ENSG00000132170	ENSG00000125686	ENSG00000174697	ENSG00000105835	ENSG00000242252	ENSG00000198793	ENSG00000073756	ENSG00000148346	ENSG00000090339	ENSG00000096717	ENSG00000100292	ENSG00000169174	ENSG00000196139	ENSG00000093010	ENSG00000162692	ENSG00000102882	ENSG00000072310	ENSG00000254087	ENSG00000170345	ENSG00000175567	ENSG00000100219	ENSG00000141510	ENSG00000150907	ENSG00000145545	ENSG00000204217	ENSG00000100030
GO:BP	lipid transport	GO:0006869	4.14e-14	13.3826	390	262	32	17906	ENSG00000132170	ENSG00000137869	ENSG00000164404	ENSG00000185920	ENSG00000174697	ENSG00000138207	ENSG00000185950	ENSG00000147465	ENSG00000125538	ENSG00000118137	ENSG00000001626	ENSG00000104918	ENSG00000096717	ENSG00000005421	ENSG00000135218	ENSG00000143839	ENSG00000169174	ENSG00000078401	ENSG00000181092	ENSG00000170323	ENSG00000118785	ENSG00000130203	ENSG00000130208	ENSG00000135100	ENSG00000186951	ENSG00000198670	ENSG00000105221	ENSG00000153162	ENSG00000159640	ENSG00000147571	ENSG00000103569	ENSG00000100979
GO:BP	regulation of fatty acid metabolic process	GO:0019217	4.24e-14	13.3724	96	262	18	17906	ENSG00000132170	ENSG00000254647	ENSG00000185950	ENSG00000125538	ENSG00000118137	ENSG00000198793	ENSG00000073756	ENSG00000096717	ENSG00000109819	ENSG00000169047	ENSG00000181092	ENSG00000072310	ENSG00000130208	ENSG00000186951	ENSG00000105221	ENSG00000121853	ENSG00000159224	ENSG00000141027
GO:BP	reactive nitrogen species metabolic process	GO:2001057	4.33e-14	13.3632	82	262	17	17906	ENSG00000139531	ENSG00000171105	ENSG00000096968	ENSG00000232810	ENSG00000125538	ENSG00000198793	ENSG00000073756	ENSG00000090339	ENSG00000135218	ENSG00000078401	ENSG00000136634	ENSG00000137462	ENSG00000136869	ENSG00000166949	ENSG00000138061	ENSG00000136826	ENSG00000136238
GO:BP	regulation of production of molecular mediator of immune response	GO:0002700	4.46e-14	13.3503	145	262	21	17906	ENSG00000169194	ENSG00000113520	ENSG00000113525	ENSG00000232810	ENSG00000136244	ENSG00000138207	ENSG00000115594	ENSG00000125538	ENSG00000118137	ENSG00000150782	ENSG00000100292	ENSG00000135218	ENSG00000136634	ENSG00000102882	ENSG00000101665	ENSG00000178562	ENSG00000136869	ENSG00000154188	ENSG00000100219	ENSG00000102245	ENSG00000028137
GO:BP	neuron death	GO:0070997	4.46e-14	13.3503	365	262	31	17906	ENSG00000065361	ENSG00000103460	ENSG00000169194	ENSG00000096968	ENSG00000232810	ENSG00000105835	ENSG00000147465	ENSG00000118689	ENSG00000132386	ENSG00000198793	ENSG00000134259	ENSG00000096717	ENSG00000109819	ENSG00000108691	ENSG00000100292	ENSG00000169174	ENSG00000136634	ENSG00000168610	ENSG00000130203	ENSG00000186951	ENSG00000030582	ENSG00000105221	ENSG00000170345	ENSG00000176697	ENSG00000172216	ENSG00000136869	ENSG00000134640	ENSG00000154188	ENSG00000082701	ENSG00000141510	ENSG00000028137
GO:BP	positive regulation of cold-induced thermogenesis	GO:0120162	5.09e-14	13.2931	97	262	18	17906	ENSG00000169194	ENSG00000113520	ENSG00000096968	ENSG00000174697	ENSG00000112715	ENSG00000150782	ENSG00000148346	ENSG00000109819	ENSG00000135218	ENSG00000116678	ENSG00000181092	ENSG00000170323	ENSG00000169252	ENSG00000140443	ENSG00000172216	ENSG00000175567	ENSG00000188778	ENSG00000134324
GO:BP	ovulation cycle process	GO:0022602	5.22e-14	13.2825	47	262	14	17906	ENSG00000138039	ENSG00000170820	ENSG00000091831	ENSG00000082175	ENSG00000131808	ENSG00000164404	ENSG00000104899	ENSG00000174697	ENSG00000118689	ENSG00000138379	ENSG00000104918	ENSG00000096717	ENSG00000154734	ENSG00000170498
GO:BP	regulation of cellular localization	GO:0060341	5.33e-14	13.2737	823	262	46	17906	ENSG00000169083	ENSG00000113161	ENSG00000178568	ENSG00000169194	ENSG00000096968	ENSG00000141736	ENSG00000126368	ENSG00000254647	ENSG00000232810	ENSG00000174697	ENSG00000181856	ENSG00000010610	ENSG00000125538	ENSG00000001626	ENSG00000148737	ENSG00000073756	ENSG00000171862	ENSG00000100292	ENSG00000135218	ENSG00000142330	ENSG00000169174	ENSG00000181092	ENSG00000102882	ENSG00000072310	ENSG00000187486	ENSG00000164850	ENSG00000128342	ENSG00000131981	ENSG00000105221	ENSG00000254087	ENSG00000176697	ENSG00000175567	ENSG00000118046	ENSG00000147571	ENSG00000154188	ENSG00000157227	ENSG00000082701	ENSG00000146648	ENSG00000141510	ENSG00000166949	ENSG00000121853
GO:BP	regulation of leukocyte migration	GO:0002685	5.33e-14	13.2736	204	262	24	17906	ENSG00000137869	ENSG00000197635	ENSG00000232810	ENSG00000136244	ENSG00000106366	ENSG00000115594	ENSG00000138379	ENSG00000112715	ENSG00000106538	ENSG00000090339	ENSG00000108691	ENSG00000100292	ENSG00000078401	ENSG00000049130	ENSG00000146070	ENSG00000189403	ENSG00000102882	ENSG00000173511	ENSG00000131981	ENSG00000254087	ENSG00000157227	ENSG00000169429	ENSG00000166923	ENSG00000136238
GO:BP	regulation of insulin secretion	GO:0050796	5.4e-14	13.2677	184	262	23	17906	ENSG00000197635	ENSG00000113161	ENSG00000096968	ENSG00000126368	ENSG00000232810	ENSG00000174697	ENSG00000138207	ENSG00000185950	ENSG00000112164	ENSG00000125538	ENSG00000001626	ENSG00000148737	ENSG00000169047	ENSG00000142330	ENSG00000072310	ENSG00000187486	ENSG00000164850	ENSG00000175567	ENSG00000134640	ENSG00000147571	ENSG00000121853	ENSG00000159224	ENSG00000136238
GO:BP	small molecule biosynthetic process	GO:0044283	5.75e-14	13.2407	724	262	43	17906	ENSG00000138039	ENSG00000111424	ENSG00000137869	ENSG00000113161	ENSG00000154328	ENSG00000131808	ENSG00000165140	ENSG00000079459	ENSG00000126368	ENSG00000254647	ENSG00000232810	ENSG00000174697	ENSG00000138207	ENSG00000147465	ENSG00000108786	ENSG00000125538	ENSG00000177000	ENSG00000118137	ENSG00000165953	ENSG00000001626	ENSG00000073756	ENSG00000096717	ENSG00000109819	ENSG00000140465	ENSG00000116678	ENSG00000078401	ENSG00000181092	ENSG00000196139	ENSG00000130203	ENSG00000072310	ENSG00000130208	ENSG00000135100	ENSG00000049239	ENSG00000164850	ENSG00000186951	ENSG00000138685	ENSG00000153162	ENSG00000100219	ENSG00000100979	ENSG00000150907	ENSG00000159224
GO:BP	positive regulation of cell adhesion	GO:0045785	5.8e-14	13.2366	422	262	33	17906	ENSG00000197635	ENSG00000109906	ENSG00000113520	ENSG00000096968	ENSG00000141736	ENSG00000131759	ENSG00000232810	ENSG00000174697	ENSG00000136244	ENSG00000010610	ENSG00000125538	ENSG00000112715	ENSG00000118137	ENSG00000150782	ENSG00000090339	ENSG00000108691	ENSG00000135218	ENSG00000017427	ENSG00000136634	ENSG00000163513	ENSG00000189403	ENSG00000162692	ENSG00000167244	ENSG00000101665	ENSG00000178562	ENSG00000128342	ENSG00000254087	ENSG00000154188	ENSG00000100219	ENSG00000082701	ENSG00000166949	ENSG00000102245	ENSG00000136238
GO:BP	regulation of cellular process	GO:0050794	5.98e-14	13.2235	11187	262	221	17906	ENSG00000138039	ENSG00000170820	ENSG00000111424	ENSG00000091831	ENSG00000132170	ENSG00000137869	ENSG00000197635	ENSG00000109163	ENSG00000082175	ENSG00000169083	ENSG00000113161	ENSG00000113580	ENSG00000065361	ENSG00000119522	ENSG00000137693	ENSG00000178568	ENSG00000125347	ENSG00000111540	ENSG00000152518	ENSG00000131808	ENSG00000140009	ENSG00000106689	ENSG00000165140	ENSG00000171105	ENSG00000242441	ENSG00000068781	ENSG00000149948	ENSG00000164404	ENSG00000161405	ENSG00000109906	ENSG00000101367	ENSG00000103460	ENSG00000169194	ENSG00000136574	ENSG00000123374	ENSG00000113520	ENSG00000113522	ENSG00000113525	ENSG00000197728	ENSG00000185920	ENSG00000107020
GO:BP	extrinsic apoptotic signaling pathway	GO:0097191	6.48e-14	13.1882	227	262	25	17906	ENSG00000169083	ENSG00000065361	ENSG00000137693	ENSG00000096968	ENSG00000232810	ENSG00000106366	ENSG00000118689	ENSG00000125538	ENSG00000162734	ENSG00000148737	ENSG00000148346	ENSG00000090339	ENSG00000134259	ENSG00000171862	ENSG00000100292	ENSG00000017427	ENSG00000049130	ENSG00000115008	ENSG00000164850	ENSG00000169018	ENSG00000131981	ENSG00000082701	ENSG00000166949	ENSG00000160789	ENSG00000028137
GO:BP	regulation of lymphocyte activation	GO:0051249	6.62e-14	13.1791	509	262	36	17906	ENSG00000197635	ENSG00000125347	ENSG00000152518	ENSG00000161405	ENSG00000109906	ENSG00000169194	ENSG00000113520	ENSG00000113525	ENSG00000141736	ENSG00000131759	ENSG00000174697	ENSG00000136244	ENSG00000185950	ENSG00000123999	ENSG00000010610	ENSG00000125538	ENSG00000150782	ENSG00000108691	ENSG00000017427	ENSG00000136634	ENSG00000163513	ENSG00000189403	ENSG00000162692	ENSG00000167244	ENSG00000101665	ENSG00000178562	ENSG00000131981	ENSG00000254087	ENSG00000147437	ENSG00000172216	ENSG00000136869	ENSG00000100219	ENSG00000157227	ENSG00000102245	ENSG00000028137	ENSG00000136238
GO:BP	regulation of gene expression	GO:0010468	6.88e-14	13.1626	4727	262	128	17906	ENSG00000111424	ENSG00000091831	ENSG00000132170	ENSG00000082175	ENSG00000169083	ENSG00000113580	ENSG00000065361	ENSG00000137693	ENSG00000178568	ENSG00000125347	ENSG00000152518	ENSG00000131808	ENSG00000140009	ENSG00000106689	ENSG00000165140	ENSG00000171105	ENSG00000149948	ENSG00000164404	ENSG00000161405	ENSG00000109906	ENSG00000103460	ENSG00000169194	ENSG00000136574	ENSG00000123374	ENSG00000113520	ENSG00000113525	ENSG00000197728	ENSG00000185920	ENSG00000107020	ENSG00000096968	ENSG00000171940	ENSG00000141736	ENSG00000131773	ENSG00000131759	ENSG00000126368	ENSG00000125686	ENSG00000094804	ENSG00000104899	ENSG00000254647	ENSG00000232810	ENSG00000174697
GO:BP	cellular homeostasis	GO:0019725	9.32e-14	13.0304	978	262	50	17906	ENSG00000170820	ENSG00000111424	ENSG00000091831	ENSG00000113161	ENSG00000115970	ENSG00000169194	ENSG00000136574	ENSG00000096968	ENSG00000126368	ENSG00000136244	ENSG00000185950	ENSG00000112164	ENSG00000122194	ENSG00000147465	ENSG00000118689	ENSG00000010610	ENSG00000138379	ENSG00000132386	ENSG00000001626	ENSG00000113083	ENSG00000148346	ENSG00000090339	ENSG00000096717	ENSG00000109819	ENSG00000108691	ENSG00000100292	ENSG00000135218	ENSG00000078401	ENSG00000105697	ENSG00000170498	ENSG00000130203	ENSG00000189403	ENSG00000123131	ENSG00000102882	ENSG00000140443	ENSG00000187486	ENSG00000164850	ENSG00000138685	ENSG00000030582	ENSG00000254087	ENSG00000153162
GO:BP	negative regulation of protein metabolic process	GO:0051248	1.02e-13	12.9925	1206	262	56	17906	ENSG00000113161	ENSG00000152518	ENSG00000113520	ENSG00000125730	ENSG00000131759	ENSG00000254647	ENSG00000232810	ENSG00000136244	ENSG00000188976	ENSG00000106366	ENSG00000123999	ENSG00000102265	ENSG00000125538	ENSG00000140718	ENSG00000112715	ENSG00000132386	ENSG00000146674	ENSG00000165953	ENSG00000198793	ENSG00000073756	ENSG00000134259	ENSG00000096717	ENSG00000109819	ENSG00000171862	ENSG00000100985	ENSG00000078401	ENSG00000017427	ENSG00000136634	ENSG00000181092	ENSG00000168610	ENSG00000157168	ENSG00000170323	ENSG00000130203	ENSG00000104368	ENSG00000140443	ENSG00000101665	ENSG00000164850	ENSG00000104969	ENSG00000198670	ENSG00000128342	ENSG00000152804
GO:BP	cellular macromolecule metabolic process	GO:0044260	1.08e-13	12.9682	8429	262	185	17906	ENSG00000170820	ENSG00000111424	ENSG00000091831	ENSG00000132170	ENSG00000082175	ENSG00000169083	ENSG00000113161	ENSG00000113580	ENSG00000065361	ENSG00000115970	ENSG00000137693	ENSG00000178568	ENSG00000154328	ENSG00000125347	ENSG00000152518	ENSG00000131808	ENSG00000140009	ENSG00000106689	ENSG00000158169	ENSG00000165140	ENSG00000171105	ENSG00000242441	ENSG00000068781	ENSG00000149948	ENSG00000164404	ENSG00000161405	ENSG00000109906	ENSG00000103460	ENSG00000169194	ENSG00000136574	ENSG00000123374	ENSG00000113520	ENSG00000113522	ENSG00000113525	ENSG00000197728	ENSG00000185920	ENSG00000107020	ENSG00000096968	ENSG00000171940	ENSG00000125730	ENSG00000141736
GO:BP	animal organ morphogenesis	GO:0009887	1.16e-13	12.9347	1095	262	53	17906	ENSG00000111424	ENSG00000091831	ENSG00000082175	ENSG00000169083	ENSG00000137693	ENSG00000158169	ENSG00000171105	ENSG00000136574	ENSG00000185920	ENSG00000131759	ENSG00000125686	ENSG00000232810	ENSG00000138207	ENSG00000106366	ENSG00000134363	ENSG00000118689	ENSG00000112715	ENSG00000242252	ENSG00000198793	ENSG00000171862	ENSG00000108691	ENSG00000154734	ENSG00000164761	ENSG00000078401	ENSG00000141448	ENSG00000168610	ENSG00000157168	ENSG00000163513	ENSG00000087245	ENSG00000102882	ENSG00000167244	ENSG00000135100	ENSG00000101665	ENSG00000186951	ENSG00000169018	ENSG00000128342	ENSG00000138685	ENSG00000176697	ENSG00000153162	ENSG00000184937	ENSG00000172216
GO:BP	regulation of neuron death	GO:1901214	1.17e-13	12.9326	327	262	29	17906	ENSG00000065361	ENSG00000103460	ENSG00000169194	ENSG00000096968	ENSG00000232810	ENSG00000147465	ENSG00000118689	ENSG00000132386	ENSG00000198793	ENSG00000134259	ENSG00000096717	ENSG00000109819	ENSG00000108691	ENSG00000100292	ENSG00000169174	ENSG00000136634	ENSG00000168610	ENSG00000130203	ENSG00000186951	ENSG00000030582	ENSG00000170345	ENSG00000176697	ENSG00000172216	ENSG00000136869	ENSG00000134640	ENSG00000154188	ENSG00000082701	ENSG00000141510	ENSG00000028137
GO:BP	positive regulation of protein secretion	GO:0050714	1.23e-13	12.9112	279	262	27	17906	ENSG00000169194	ENSG00000113525	ENSG00000096968	ENSG00000254647	ENSG00000232810	ENSG00000136244	ENSG00000138207	ENSG00000185950	ENSG00000125538	ENSG00000001626	ENSG00000148737	ENSG00000142330	ENSG00000017427	ENSG00000136634	ENSG00000122133	ENSG00000189403	ENSG00000102882	ENSG00000115008	ENSG00000164850	ENSG00000137462	ENSG00000153162	ENSG00000136869	ENSG00000147571	ENSG00000100219	ENSG00000146648	ENSG00000159224	ENSG00000136238
GO:BP	myeloid leukocyte differentiation	GO:0002573	1.24e-13	12.9078	212	262	24	17906	ENSG00000170820	ENSG00000132170	ENSG00000131808	ENSG00000113520	ENSG00000113525	ENSG00000131759	ENSG00000125686	ENSG00000232810	ENSG00000123999	ENSG00000010610	ENSG00000112715	ENSG00000242252	ENSG00000198793	ENSG00000096717	ENSG00000100985	ENSG00000181092	ENSG00000049130	ENSG00000163513	ENSG00000137462	ENSG00000128342	ENSG00000254087	ENSG00000170345	ENSG00000172216	ENSG00000136869
GO:BP	cellular response to stress	GO:0033554	1.27e-13	12.8963	2105	262	77	17906	ENSG00000132170	ENSG00000113161	ENSG00000137693	ENSG00000154328	ENSG00000158169	ENSG00000149948	ENSG00000136574	ENSG00000123374	ENSG00000113522	ENSG00000096968	ENSG00000254647	ENSG00000232810	ENSG00000174697	ENSG00000136244	ENSG00000105835	ENSG00000118689	ENSG00000181856	ENSG00000125538	ENSG00000140718	ENSG00000162734	ENSG00000112715	ENSG00000118137	ENSG00000001626	ENSG00000198793	ENSG00000073756	ENSG00000146678	ENSG00000148346	ENSG00000090339	ENSG00000096717	ENSG00000109819	ENSG00000171862	ENSG00000108691	ENSG00000100292	ENSG00000100985	ENSG00000135218	ENSG00000169174	ENSG00000078401	ENSG00000136634	ENSG00000141448	ENSG00000196139	ENSG00000118785
GO:BP	fatty acid metabolic process	GO:0006631	1.29e-13	12.8888	380	262	31	17906	ENSG00000132170	ENSG00000125730	ENSG00000254647	ENSG00000174697	ENSG00000185950	ENSG00000125538	ENSG00000118137	ENSG00000198793	ENSG00000073756	ENSG00000096717	ENSG00000109819	ENSG00000005421	ENSG00000169047	ENSG00000135218	ENSG00000140465	ENSG00000078401	ENSG00000181092	ENSG00000196139	ENSG00000102882	ENSG00000072310	ENSG00000130208	ENSG00000135100	ENSG00000186951	ENSG00000079435	ENSG00000105221	ENSG00000100219	ENSG00000138061	ENSG00000121853	ENSG00000159224	ENSG00000141027	ENSG00000134324
GO:BP	positive regulation of developmental growth	GO:0048639	1.33e-13	12.8766	192	262	23	17906	ENSG00000137693	ENSG00000178568	ENSG00000171105	ENSG00000174697	ENSG00000112715	ENSG00000198793	ENSG00000134259	ENSG00000078401	ENSG00000017427	ENSG00000105697	ENSG00000141448	ENSG00000118702	ENSG00000163513	ENSG00000167244	ENSG00000259384	ENSG00000101665	ENSG00000138685	ENSG00000176697	ENSG00000184937	ENSG00000069702	ENSG00000121853	ENSG00000204217	ENSG00000100030
GO:BP	regulation of striated muscle tissue development	GO:0016202	1.47e-13	12.8336	154	262	21	17906	ENSG00000113161	ENSG00000065361	ENSG00000137693	ENSG00000178568	ENSG00000138207	ENSG00000138379	ENSG00000198793	ENSG00000113083	ENSG00000171862	ENSG00000078401	ENSG00000017427	ENSG00000105697	ENSG00000141448	ENSG00000157168	ENSG00000163513	ENSG00000186951	ENSG00000138685	ENSG00000166949	ENSG00000166923	ENSG00000069702	ENSG00000100030
GO:BP	hormone-mediated signaling pathway	GO:0009755	1.56e-13	12.807	236	262	25	17906	ENSG00000138039	ENSG00000170820	ENSG00000111424	ENSG00000091831	ENSG00000132170	ENSG00000082175	ENSG00000169083	ENSG00000113580	ENSG00000137693	ENSG00000131808	ENSG00000140009	ENSG00000096968	ENSG00000131759	ENSG00000126368	ENSG00000125686	ENSG00000096717	ENSG00000109819	ENSG00000143839	ENSG00000164850	ENSG00000157005	ENSG00000186951	ENSG00000147571	ENSG00000004478	ENSG00000121853	ENSG00000141027
GO:BP	lymphocyte proliferation	GO:0046651	1.72e-13	12.7653	283	262	27	17906	ENSG00000125347	ENSG00000161405	ENSG00000169194	ENSG00000113520	ENSG00000113525	ENSG00000141736	ENSG00000174697	ENSG00000136244	ENSG00000185950	ENSG00000010610	ENSG00000125538	ENSG00000150782	ENSG00000017427	ENSG00000136634	ENSG00000163513	ENSG00000189403	ENSG00000162692	ENSG00000167244	ENSG00000178562	ENSG00000131981	ENSG00000254087	ENSG00000147437	ENSG00000172216	ENSG00000136869	ENSG00000141510	ENSG00000102245	ENSG00000028137
GO:BP	cellular response to chemical stress	GO:0062197	1.75e-13	12.758	358	262	30	17906	ENSG00000132170	ENSG00000158169	ENSG00000136574	ENSG00000123374	ENSG00000096968	ENSG00000254647	ENSG00000232810	ENSG00000136244	ENSG00000118689	ENSG00000181856	ENSG00000073756	ENSG00000148346	ENSG00000096717	ENSG00000109819	ENSG00000100292	ENSG00000100985	ENSG00000135218	ENSG00000136634	ENSG00000196139	ENSG00000087245	ENSG00000102882	ENSG00000170345	ENSG00000136869	ENSG00000146648	ENSG00000141510	ENSG00000138061	ENSG00000150907	ENSG00000136826	ENSG00000116984	ENSG00000100030
GO:BP	positive regulation of cytokine production	GO:0001819	2.05e-13	12.6887	470	262	34	17906	ENSG00000125347	ENSG00000169194	ENSG00000136574	ENSG00000113520	ENSG00000096968	ENSG00000125730	ENSG00000131759	ENSG00000254647	ENSG00000232810	ENSG00000174697	ENSG00000136244	ENSG00000106366	ENSG00000115594	ENSG00000010610	ENSG00000125538	ENSG00000073756	ENSG00000150782	ENSG00000100292	ENSG00000135218	ENSG00000136634	ENSG00000181092	ENSG00000168610	ENSG00000122133	ENSG00000189403	ENSG00000102882	ENSG00000115008	ENSG00000178562	ENSG00000137462	ENSG00000172216	ENSG00000136869	ENSG00000100219	ENSG00000166949	ENSG00000138061	ENSG00000102245
GO:BP	negative regulation of molecular function	GO:0044092	2.13e-13	12.6718	1189	262	55	17906	ENSG00000091831	ENSG00000132170	ENSG00000113161	ENSG00000115970	ENSG00000140009	ENSG00000106689	ENSG00000149948	ENSG00000169194	ENSG00000185920	ENSG00000096968	ENSG00000125730	ENSG00000254647	ENSG00000232810	ENSG00000106366	ENSG00000185950	ENSG00000102265	ENSG00000125538	ENSG00000138379	ENSG00000112715	ENSG00000132386	ENSG00000257017	ENSG00000118137	ENSG00000165953	ENSG00000148737	ENSG00000073756	ENSG00000134259	ENSG00000096717	ENSG00000109819	ENSG00000171862	ENSG00000100292	ENSG00000100985	ENSG00000169174	ENSG00000116678	ENSG00000136634	ENSG00000181092	ENSG00000170323	ENSG00000130203	ENSG00000169252	ENSG00000102882	ENSG00000140443	ENSG00000130208
GO:BP	regulation of muscle organ development	GO:0048634	2.44e-13	12.6118	158	262	21	17906	ENSG00000113161	ENSG00000065361	ENSG00000137693	ENSG00000178568	ENSG00000138207	ENSG00000138379	ENSG00000198793	ENSG00000113083	ENSG00000171862	ENSG00000078401	ENSG00000017427	ENSG00000105697	ENSG00000141448	ENSG00000157168	ENSG00000163513	ENSG00000186951	ENSG00000138685	ENSG00000166949	ENSG00000166923	ENSG00000069702	ENSG00000100030
GO:BP	response to hypoxia	GO:0001666	2.5e-13	12.6013	363	262	30	17906	ENSG00000197635	ENSG00000174697	ENSG00000118689	ENSG00000181856	ENSG00000177000	ENSG00000112715	ENSG00000198793	ENSG00000073756	ENSG00000090339	ENSG00000096717	ENSG00000109819	ENSG00000171862	ENSG00000100292	ENSG00000140465	ENSG00000078401	ENSG00000141448	ENSG00000181092	ENSG00000104368	ENSG00000163513	ENSG00000087245	ENSG00000173511	ENSG00000186951	ENSG00000137462	ENSG00000175567	ENSG00000157227	ENSG00000141510	ENSG00000166949	ENSG00000176387	ENSG00000069702	ENSG00000160789
GO:BP	negative regulation of response to external stimulus	GO:0032102	2.52e-13	12.5984	417	262	32	17906	ENSG00000132170	ENSG00000137869	ENSG00000197635	ENSG00000113161	ENSG00000113520	ENSG00000126368	ENSG00000254647	ENSG00000174697	ENSG00000106366	ENSG00000122194	ENSG00000132386	ENSG00000118137	ENSG00000171862	ENSG00000108691	ENSG00000078401	ENSG00000017427	ENSG00000136634	ENSG00000181092	ENSG00000118785	ENSG00000130203	ENSG00000104368	ENSG00000187094	ENSG00000141965	ENSG00000164850	ENSG00000186951	ENSG00000138685	ENSG00000030582	ENSG00000166949	ENSG00000166923	ENSG00000121853	ENSG00000136826	ENSG00000028137
GO:BP	positive regulation of receptor signaling pathway via JAK-STAT	GO:0046427	2.53e-13	12.5966	91	262	17	17906	ENSG00000178568	ENSG00000169194	ENSG00000113520	ENSG00000113525	ENSG00000096968	ENSG00000232810	ENSG00000174697	ENSG00000136244	ENSG00000150782	ENSG00000172179	ENSG00000017427	ENSG00000136634	ENSG00000168610	ENSG00000259384	ENSG00000128342	ENSG00000254087	ENSG00000138061
GO:BP	reactive oxygen species biosynthetic process	GO:1903409	2.69e-13	12.5697	123	262	19	17906	ENSG00000171105	ENSG00000096968	ENSG00000254647	ENSG00000232810	ENSG00000118689	ENSG00000125538	ENSG00000198793	ENSG00000073756	ENSG00000090339	ENSG00000135218	ENSG00000140465	ENSG00000078401	ENSG00000136634	ENSG00000168610	ENSG00000136869	ENSG00000166949	ENSG00000138061	ENSG00000136826	ENSG00000136238
GO:BP	regulation of steroid metabolic process	GO:0019218	2.69e-13	12.5697	123	262	19	17906	ENSG00000111424	ENSG00000113161	ENSG00000131808	ENSG00000079459	ENSG00000126368	ENSG00000232810	ENSG00000174697	ENSG00000147465	ENSG00000125538	ENSG00000118137	ENSG00000165953	ENSG00000096717	ENSG00000109819	ENSG00000196139	ENSG00000130203	ENSG00000072310	ENSG00000130208	ENSG00000049239	ENSG00000153162
GO:BP	regulation of macromolecule biosynthetic process	GO:0010556	2.88e-13	12.5412	4186	262	117	17906	ENSG00000111424	ENSG00000091831	ENSG00000132170	ENSG00000082175	ENSG00000169083	ENSG00000113580	ENSG00000137693	ENSG00000178568	ENSG00000125347	ENSG00000152518	ENSG00000131808	ENSG00000140009	ENSG00000106689	ENSG00000165140	ENSG00000171105	ENSG00000242441	ENSG00000149948	ENSG00000164404	ENSG00000161405	ENSG00000109906	ENSG00000103460	ENSG00000136574	ENSG00000123374	ENSG00000113520	ENSG00000113525	ENSG00000185920	ENSG00000096968	ENSG00000171940	ENSG00000141736	ENSG00000131759	ENSG00000126368	ENSG00000125686	ENSG00000094804	ENSG00000104899	ENSG00000254647	ENSG00000232810	ENSG00000174697	ENSG00000136244	ENSG00000188976	ENSG00000106366	ENSG00000185950
GO:BP	monocarboxylic acid metabolic process	GO:0032787	3.01e-13	12.5219	661	262	40	17906	ENSG00000132170	ENSG00000165140	ENSG00000171105	ENSG00000125730	ENSG00000126368	ENSG00000254647	ENSG00000174697	ENSG00000185950	ENSG00000147465	ENSG00000125538	ENSG00000118137	ENSG00000198793	ENSG00000073756	ENSG00000096717	ENSG00000109819	ENSG00000005421	ENSG00000169047	ENSG00000135218	ENSG00000140465	ENSG00000078401	ENSG00000017427	ENSG00000181092	ENSG00000196139	ENSG00000168610	ENSG00000102882	ENSG00000072310	ENSG00000160870	ENSG00000130208	ENSG00000135100	ENSG00000186951	ENSG00000079435	ENSG00000105398	ENSG00000105221	ENSG00000100219	ENSG00000141510	ENSG00000138061	ENSG00000121853	ENSG00000159224	ENSG00000141027	ENSG00000134324
GO:BP	peptidyl-amino acid modification	GO:0018193	3.29e-13	12.4822	1281	262	57	17906	ENSG00000065361	ENSG00000178568	ENSG00000171105	ENSG00000149948	ENSG00000169194	ENSG00000123374	ENSG00000113520	ENSG00000113525	ENSG00000096968	ENSG00000141736	ENSG00000232810	ENSG00000174697	ENSG00000136244	ENSG00000188976	ENSG00000010610	ENSG00000125538	ENSG00000112715	ENSG00000118137	ENSG00000198793	ENSG00000113083	ENSG00000073756	ENSG00000150782	ENSG00000090339	ENSG00000096717	ENSG00000109819	ENSG00000171862	ENSG00000135218	ENSG00000017427	ENSG00000181092	ENSG00000168610	ENSG00000157168	ENSG00000049130	ENSG00000133048	ENSG00000187094	ENSG00000163513	ENSG00000123131	ENSG00000102882	ENSG00000140443	ENSG00000167244	ENSG00000135100	ENSG00000259384
GO:BP	regulation of RNA biosynthetic process	GO:2001141	3.33e-13	12.4781	3593	262	106	17906	ENSG00000111424	ENSG00000091831	ENSG00000132170	ENSG00000082175	ENSG00000169083	ENSG00000113580	ENSG00000137693	ENSG00000178568	ENSG00000125347	ENSG00000152518	ENSG00000131808	ENSG00000140009	ENSG00000106689	ENSG00000165140	ENSG00000171105	ENSG00000242441	ENSG00000149948	ENSG00000164404	ENSG00000161405	ENSG00000109906	ENSG00000103460	ENSG00000136574	ENSG00000123374	ENSG00000113520	ENSG00000113525	ENSG00000185920	ENSG00000096968	ENSG00000171940	ENSG00000141736	ENSG00000131759	ENSG00000126368	ENSG00000125686	ENSG00000094804	ENSG00000104899	ENSG00000254647	ENSG00000232810	ENSG00000174697	ENSG00000136244	ENSG00000188976	ENSG00000106366	ENSG00000105835
GO:BP	regulation of catabolic process	GO:0009894	3.34e-13	12.4762	1012	262	50	17906	ENSG00000113161	ENSG00000152518	ENSG00000165140	ENSG00000171105	ENSG00000136574	ENSG00000113520	ENSG00000254647	ENSG00000232810	ENSG00000174697	ENSG00000136244	ENSG00000185950	ENSG00000105835	ENSG00000118689	ENSG00000102265	ENSG00000125538	ENSG00000140718	ENSG00000257017	ENSG00000118137	ENSG00000198793	ENSG00000106538	ENSG00000096717	ENSG00000109819	ENSG00000171862	ENSG00000100292	ENSG00000169047	ENSG00000169174	ENSG00000116678	ENSG00000017427	ENSG00000136634	ENSG00000168610	ENSG00000157168	ENSG00000130203	ENSG00000169252	ENSG00000189403	ENSG00000102882	ENSG00000072310	ENSG00000130208	ENSG00000101665	ENSG00000104969	ENSG00000186951	ENSG00000105221
GO:BP	drug metabolic process	GO:0017144	3.44e-13	12.4631	600	262	38	17906	ENSG00000170820	ENSG00000131808	ENSG00000171105	ENSG00000113520	ENSG00000096968	ENSG00000232810	ENSG00000140459	ENSG00000147465	ENSG00000125538	ENSG00000177000	ENSG00000257017	ENSG00000115705	ENSG00000148795	ENSG00000198793	ENSG00000073756	ENSG00000090339	ENSG00000109819	ENSG00000135218	ENSG00000140465	ENSG00000078401	ENSG00000017427	ENSG00000136634	ENSG00000196139	ENSG00000168610	ENSG00000093010	ENSG00000133048	ENSG00000146070	ENSG00000049239	ENSG00000137462	ENSG00000105398	ENSG00000136869	ENSG00000146648	ENSG00000166949	ENSG00000138061	ENSG00000136826	ENSG00000116984	ENSG00000145545	ENSG00000136238
GO:BP	regulation of biological process	GO:0050789	3.87e-13	12.4125	11940	262	228	17906	ENSG00000138039	ENSG00000170820	ENSG00000111424	ENSG00000091831	ENSG00000132170	ENSG00000137869	ENSG00000197635	ENSG00000109163	ENSG00000082175	ENSG00000169083	ENSG00000113161	ENSG00000113580	ENSG00000065361	ENSG00000115970	ENSG00000119522	ENSG00000137693	ENSG00000178568	ENSG00000125347	ENSG00000111540	ENSG00000152518	ENSG00000131808	ENSG00000140009	ENSG00000182255	ENSG00000106689	ENSG00000165140	ENSG00000171105	ENSG00000242441	ENSG00000068781	ENSG00000149948	ENSG00000164404	ENSG00000161405	ENSG00000109906	ENSG00000101367	ENSG00000103460	ENSG00000169194	ENSG00000136574	ENSG00000123374	ENSG00000113520	ENSG00000079459	ENSG00000113522	ENSG00000113525
GO:BP	nitric oxide metabolic process	GO:0046209	3.89e-13	12.41	79	262	16	17906	ENSG00000171105	ENSG00000096968	ENSG00000232810	ENSG00000125538	ENSG00000198793	ENSG00000073756	ENSG00000090339	ENSG00000135218	ENSG00000078401	ENSG00000136634	ENSG00000137462	ENSG00000136869	ENSG00000166949	ENSG00000138061	ENSG00000136826	ENSG00000136238
GO:BP	response to estrogen	GO:0043627	3.89e-13	12.41	79	262	16	17906	ENSG00000091831	ENSG00000132170	ENSG00000131759	ENSG00000147465	ENSG00000138379	ENSG00000118137	ENSG00000242252	ENSG00000100292	ENSG00000164761	ENSG00000141448	ENSG00000093010	ENSG00000163513	ENSG00000147571	ENSG00000157227	ENSG00000145545	ENSG00000100030
GO:BP	positive regulation of receptor signaling pathway via STAT	GO:1904894	4.34e-13	12.362	94	262	17	17906	ENSG00000178568	ENSG00000169194	ENSG00000113520	ENSG00000113525	ENSG00000096968	ENSG00000232810	ENSG00000174697	ENSG00000136244	ENSG00000150782	ENSG00000172179	ENSG00000017427	ENSG00000136634	ENSG00000168610	ENSG00000259384	ENSG00000128342	ENSG00000254087	ENSG00000138061
GO:BP	nitrogen compound metabolic process	GO:0006807	4.4e-13	12.3561	10111	262	206	17906	ENSG00000170820	ENSG00000111424	ENSG00000091831	ENSG00000132170	ENSG00000197635	ENSG00000082175	ENSG00000169083	ENSG00000113161	ENSG00000113580	ENSG00000065361	ENSG00000115970	ENSG00000137693	ENSG00000148120	ENSG00000178568	ENSG00000154328	ENSG00000125347	ENSG00000139531	ENSG00000152518	ENSG00000131808	ENSG00000140009	ENSG00000106689	ENSG00000158169	ENSG00000165140	ENSG00000171105	ENSG00000242441	ENSG00000068781	ENSG00000149948	ENSG00000164404	ENSG00000161405	ENSG00000109906	ENSG00000103460	ENSG00000169194	ENSG00000136574	ENSG00000123374	ENSG00000111615	ENSG00000113520	ENSG00000113522	ENSG00000113525	ENSG00000197728	ENSG00000185920	ENSG00000107020
GO:BP	response to biotic stimulus	GO:0009607	4.96e-13	12.3044	1583	262	64	17906	ENSG00000111424	ENSG00000091831	ENSG00000132170	ENSG00000137693	ENSG00000125347	ENSG00000149948	ENSG00000161405	ENSG00000169194	ENSG00000096968	ENSG00000125730	ENSG00000131759	ENSG00000126368	ENSG00000125686	ENSG00000254647	ENSG00000232810	ENSG00000174697	ENSG00000136244	ENSG00000106366	ENSG00000147465	ENSG00000010610	ENSG00000125538	ENSG00000179914	ENSG00000257017	ENSG00000073756	ENSG00000106538	ENSG00000150782	ENSG00000148346	ENSG00000090339	ENSG00000109819	ENSG00000108691	ENSG00000135218	ENSG00000143839	ENSG00000140465	ENSG00000078401	ENSG00000105697	ENSG00000136634	ENSG00000181092	ENSG00000132693	ENSG00000170323	ENSG00000130203	ENSG00000093010
GO:BP	regulation of binding	GO:0051098	4.96e-13	12.3044	373	262	30	17906	ENSG00000132170	ENSG00000106689	ENSG00000149948	ENSG00000101367	ENSG00000096968	ENSG00000131759	ENSG00000148737	ENSG00000113083	ENSG00000134259	ENSG00000005421	ENSG00000100292	ENSG00000100985	ENSG00000169174	ENSG00000017427	ENSG00000136634	ENSG00000181092	ENSG00000130203	ENSG00000169252	ENSG00000189403	ENSG00000102882	ENSG00000186951	ENSG00000128342	ENSG00000176697	ENSG00000159640	ENSG00000154188	ENSG00000082701	ENSG00000166949	ENSG00000069702	ENSG00000136826	ENSG00000124107
GO:BP	neuroinflammatory response	GO:0150076	5.84e-13	12.2335	81	262	16	17906	ENSG00000169194	ENSG00000113520	ENSG00000096968	ENSG00000126368	ENSG00000232810	ENSG00000136244	ENSG00000105835	ENSG00000125538	ENSG00000073756	ENSG00000150782	ENSG00000100985	ENSG00000017427	ENSG00000137462	ENSG00000030582	ENSG00000146648	ENSG00000028137
GO:BP	regulation of transcription, DNA-templated	GO:0006355	5.84e-13	12.2332	3517	262	104	17906	ENSG00000111424	ENSG00000091831	ENSG00000132170	ENSG00000082175	ENSG00000169083	ENSG00000113580	ENSG00000137693	ENSG00000178568	ENSG00000125347	ENSG00000152518	ENSG00000131808	ENSG00000140009	ENSG00000106689	ENSG00000165140	ENSG00000171105	ENSG00000149948	ENSG00000164404	ENSG00000161405	ENSG00000109906	ENSG00000103460	ENSG00000136574	ENSG00000123374	ENSG00000113520	ENSG00000113525	ENSG00000185920	ENSG00000096968	ENSG00000171940	ENSG00000141736	ENSG00000131759	ENSG00000126368	ENSG00000125686	ENSG00000094804	ENSG00000104899	ENSG00000254647	ENSG00000232810	ENSG00000174697	ENSG00000136244	ENSG00000188976	ENSG00000106366	ENSG00000105835	ENSG00000134363
GO:BP	oxidation-reduction process	GO:0055114	5.98e-13	12.2229	1028	262	50	17906	ENSG00000132170	ENSG00000137869	ENSG00000113161	ENSG00000139531	ENSG00000171105	ENSG00000113520	ENSG00000126368	ENSG00000254647	ENSG00000174697	ENSG00000140459	ENSG00000185950	ENSG00000108786	ENSG00000140718	ENSG00000177000	ENSG00000166603	ENSG00000118137	ENSG00000115705	ENSG00000148795	ENSG00000198793	ENSG00000113083	ENSG00000073756	ENSG00000117594	ENSG00000109819	ENSG00000100292	ENSG00000169047	ENSG00000140465	ENSG00000116678	ENSG00000017427	ENSG00000231852	ENSG00000181092	ENSG00000196139	ENSG00000146070	ENSG00000123131	ENSG00000025423	ENSG00000162692	ENSG00000167244	ENSG00000160870	ENSG00000049239	ENSG00000186951	ENSG00000105221	ENSG00000203859
GO:BP	cellular lipid metabolic process	GO:0044255	7e-13	12.1549	1070	262	51	17906	ENSG00000132170	ENSG00000113161	ENSG00000079459	ENSG00000125730	ENSG00000254647	ENSG00000232810	ENSG00000174697	ENSG00000138207	ENSG00000185950	ENSG00000147465	ENSG00000125538	ENSG00000118137	ENSG00000165953	ENSG00000198793	ENSG00000073756	ENSG00000106538	ENSG00000096717	ENSG00000109819	ENSG00000171862	ENSG00000005421	ENSG00000169047	ENSG00000135218	ENSG00000169174	ENSG00000140465	ENSG00000078401	ENSG00000141448	ENSG00000181092	ENSG00000196139	ENSG00000170323	ENSG00000130203	ENSG00000146070	ENSG00000102882	ENSG00000072310	ENSG00000160870	ENSG00000130208	ENSG00000135100	ENSG00000186951	ENSG00000079435	ENSG00000138685	ENSG00000105221	ENSG00000254087
GO:BP	insulin receptor signaling pathway	GO:0008286	7.25e-13	12.1396	148	262	20	17906	ENSG00000171105	ENSG00000254647	ENSG00000174697	ENSG00000185950	ENSG00000118689	ENSG00000125538	ENSG00000138379	ENSG00000165953	ENSG00000106538	ENSG00000146678	ENSG00000096717	ENSG00000169047	ENSG00000140443	ENSG00000072310	ENSG00000167244	ENSG00000109458	ENSG00000105221	ENSG00000082701	ENSG00000150907	ENSG00000095637
GO:BP	monosaccharide metabolic process	GO:0005996	7.32e-13	12.1353	301	262	27	17906	ENSG00000165140	ENSG00000171105	ENSG00000126368	ENSG00000254647	ENSG00000232810	ENSG00000174697	ENSG00000138207	ENSG00000185950	ENSG00000146674	ENSG00000165953	ENSG00000198793	ENSG00000096717	ENSG00000109819	ENSG00000169047	ENSG00000116678	ENSG00000017427	ENSG00000181092	ENSG00000141753	ENSG00000167244	ENSG00000187486	ENSG00000049239	ENSG00000186951	ENSG00000105221	ENSG00000082701	ENSG00000141510	ENSG00000150907	ENSG00000095637
GO:BP	regulation of fat cell differentiation	GO:0045598	7.32e-13	12.1353	130	262	19	17906	ENSG00000132170	ENSG00000152518	ENSG00000109906	ENSG00000126368	ENSG00000254647	ENSG00000232810	ENSG00000174697	ENSG00000136244	ENSG00000140718	ENSG00000198793	ENSG00000073756	ENSG00000106538	ENSG00000096717	ENSG00000181092	ENSG00000164850	ENSG00000172216	ENSG00000100219	ENSG00000166949	ENSG00000150907
GO:BP	multicellular organismal reproductive process	GO:0048609	7.92e-13	12.101	853	262	45	17906	ENSG00000138039	ENSG00000170820	ENSG00000111424	ENSG00000091831	ENSG00000082175	ENSG00000169083	ENSG00000131808	ENSG00000158169	ENSG00000164404	ENSG00000109906	ENSG00000131759	ENSG00000125686	ENSG00000104899	ENSG00000174697	ENSG00000134363	ENSG00000118689	ENSG00000138379	ENSG00000132386	ENSG00000001626	ENSG00000198793	ENSG00000073756	ENSG00000104918	ENSG00000130385	ENSG00000096717	ENSG00000171862	ENSG00000154734	ENSG00000140465	ENSG00000078401	ENSG00000017427	ENSG00000248099	ENSG00000170498	ENSG00000118785	ENSG00000093010	ENSG00000122133	ENSG00000123131	ENSG00000102882	ENSG00000128342	ENSG00000147437	ENSG00000184937	ENSG00000159640	ENSG00000118046
GO:BP	regulation of nucleic acid-templated transcription	GO:1903506	8.05e-13	12.0942	3588	262	105	17906	ENSG00000111424	ENSG00000091831	ENSG00000132170	ENSG00000082175	ENSG00000169083	ENSG00000113580	ENSG00000137693	ENSG00000178568	ENSG00000125347	ENSG00000152518	ENSG00000131808	ENSG00000140009	ENSG00000106689	ENSG00000165140	ENSG00000171105	ENSG00000242441	ENSG00000149948	ENSG00000164404	ENSG00000161405	ENSG00000109906	ENSG00000103460	ENSG00000136574	ENSG00000123374	ENSG00000113520	ENSG00000113525	ENSG00000185920	ENSG00000096968	ENSG00000171940	ENSG00000141736	ENSG00000131759	ENSG00000126368	ENSG00000125686	ENSG00000094804	ENSG00000104899	ENSG00000254647	ENSG00000232810	ENSG00000174697	ENSG00000136244	ENSG00000188976	ENSG00000106366	ENSG00000105835
GO:BP	positive regulation of steroid metabolic process	GO:0045940	8.08e-13	12.0925	27	262	11	17906	ENSG00000131808	ENSG00000126368	ENSG00000232810	ENSG00000147465	ENSG00000125538	ENSG00000118137	ENSG00000109819	ENSG00000130203	ENSG00000072310	ENSG00000130208	ENSG00000153162
GO:BP	transcription, DNA-templated	GO:0006351	8.39e-13	12.0765	3698	262	107	17906	ENSG00000111424	ENSG00000091831	ENSG00000132170	ENSG00000082175	ENSG00000169083	ENSG00000113580	ENSG00000137693	ENSG00000178568	ENSG00000125347	ENSG00000152518	ENSG00000131808	ENSG00000140009	ENSG00000106689	ENSG00000165140	ENSG00000171105	ENSG00000242441	ENSG00000068781	ENSG00000149948	ENSG00000164404	ENSG00000161405	ENSG00000109906	ENSG00000103460	ENSG00000136574	ENSG00000123374	ENSG00000113520	ENSG00000113525	ENSG00000185920	ENSG00000096968	ENSG00000171940	ENSG00000141736	ENSG00000131759	ENSG00000126368	ENSG00000125686	ENSG00000094804	ENSG00000104899	ENSG00000254647	ENSG00000232810	ENSG00000174697	ENSG00000136244	ENSG00000188976	ENSG00000106366
GO:BP	RNA biosynthetic process	GO:0032774	9.32e-13	12.0305	3758	262	108	17906	ENSG00000111424	ENSG00000091831	ENSG00000132170	ENSG00000082175	ENSG00000169083	ENSG00000113580	ENSG00000137693	ENSG00000178568	ENSG00000125347	ENSG00000152518	ENSG00000131808	ENSG00000140009	ENSG00000106689	ENSG00000165140	ENSG00000171105	ENSG00000242441	ENSG00000068781	ENSG00000149948	ENSG00000164404	ENSG00000161405	ENSG00000109906	ENSG00000103460	ENSG00000136574	ENSG00000123374	ENSG00000113520	ENSG00000113525	ENSG00000185920	ENSG00000096968	ENSG00000171940	ENSG00000141736	ENSG00000131759	ENSG00000126368	ENSG00000125686	ENSG00000094804	ENSG00000104899	ENSG00000254647	ENSG00000232810	ENSG00000174697	ENSG00000136244	ENSG00000188976	ENSG00000106366
GO:BP	regulation of T cell activation	GO:0050863	9.66e-13	12.0151	330	262	28	17906	ENSG00000197635	ENSG00000125347	ENSG00000109906	ENSG00000113520	ENSG00000141736	ENSG00000131759	ENSG00000174697	ENSG00000136244	ENSG00000010610	ENSG00000125538	ENSG00000150782	ENSG00000108691	ENSG00000017427	ENSG00000136634	ENSG00000163513	ENSG00000189403	ENSG00000162692	ENSG00000167244	ENSG00000101665	ENSG00000178562	ENSG00000131981	ENSG00000254087	ENSG00000147437	ENSG00000172216	ENSG00000100219	ENSG00000102245	ENSG00000028137	ENSG00000136238
GO:BP	positive regulation of glucose transmembrane transport	GO:0010828	9.82e-13	12.0081	46	262	13	17906	ENSG00000171105	ENSG00000125730	ENSG00000254647	ENSG00000185950	ENSG00000179914	ENSG00000169047	ENSG00000142330	ENSG00000017427	ENSG00000181092	ENSG00000259384	ENSG00000105221	ENSG00000095637	ENSG00000159224
GO:BP	cellular response to ketone	GO:1901655	1.03e-12	11.9885	99	262	17	17906	ENSG00000132170	ENSG00000169083	ENSG00000113580	ENSG00000147465	ENSG00000118689	ENSG00000138379	ENSG00000132386	ENSG00000001626	ENSG00000090339	ENSG00000096717	ENSG00000196139	ENSG00000118785	ENSG00000147571	ENSG00000146648	ENSG00000150907	ENSG00000136826	ENSG00000145545
GO:BP	cardiac muscle tissue development	GO:0048738	1.03e-12	11.987	234	262	24	17906	ENSG00000065361	ENSG00000137693	ENSG00000178568	ENSG00000136574	ENSG00000131759	ENSG00000125686	ENSG00000138207	ENSG00000112715	ENSG00000198793	ENSG00000171862	ENSG00000078401	ENSG00000017427	ENSG00000105697	ENSG00000141448	ENSG00000157168	ENSG00000163513	ENSG00000101665	ENSG00000186951	ENSG00000138685	ENSG00000184937	ENSG00000166923	ENSG00000069702	ENSG00000160789	ENSG00000100030
GO:BP	epithelium development	GO:0060429	1.08e-12	11.9675	1319	262	57	17906	ENSG00000170820	ENSG00000111424	ENSG00000091831	ENSG00000132170	ENSG00000082175	ENSG00000169083	ENSG00000137693	ENSG00000178568	ENSG00000106689	ENSG00000169194	ENSG00000136574	ENSG00000185920	ENSG00000096968	ENSG00000131759	ENSG00000125686	ENSG00000232810	ENSG00000106366	ENSG00000134363	ENSG00000125538	ENSG00000177000	ENSG00000112715	ENSG00000198793	ENSG00000130385	ENSG00000090339	ENSG00000171862	ENSG00000100985	ENSG00000140465	ENSG00000078401	ENSG00000136634	ENSG00000141448	ENSG00000181092	ENSG00000196139	ENSG00000157168	ENSG00000131096	ENSG00000163513	ENSG00000101665	ENSG00000169018	ENSG00000128342	ENSG00000138685	ENSG00000131981	ENSG00000105221
GO:BP	cellular biosynthetic process	GO:0044249	1.09e-12	11.961	6178	262	149	17906	ENSG00000138039	ENSG00000111424	ENSG00000091831	ENSG00000132170	ENSG00000137869	ENSG00000082175	ENSG00000169083	ENSG00000113161	ENSG00000113580	ENSG00000137693	ENSG00000178568	ENSG00000154328	ENSG00000125347	ENSG00000152518	ENSG00000131808	ENSG00000140009	ENSG00000106689	ENSG00000165140	ENSG00000171105	ENSG00000242441	ENSG00000068781	ENSG00000149948	ENSG00000164404	ENSG00000161405	ENSG00000109906	ENSG00000103460	ENSG00000136574	ENSG00000123374	ENSG00000113520	ENSG00000079459	ENSG00000113522	ENSG00000113525	ENSG00000197728	ENSG00000185920	ENSG00000096968	ENSG00000171940	ENSG00000125730	ENSG00000141736	ENSG00000131759	ENSG00000126368	ENSG00000125686
GO:BP	cellular response to nutrient levels	GO:0031669	1.13e-12	11.9485	235	262	24	17906	ENSG00000111424	ENSG00000132170	ENSG00000125686	ENSG00000174697	ENSG00000105835	ENSG00000242252	ENSG00000198793	ENSG00000073756	ENSG00000148346	ENSG00000090339	ENSG00000096717	ENSG00000100292	ENSG00000169174	ENSG00000196139	ENSG00000093010	ENSG00000102882	ENSG00000072310	ENSG00000175567	ENSG00000100219	ENSG00000141510	ENSG00000150907	ENSG00000145545	ENSG00000204217	ENSG00000100030
GO:BP	cellular response to oxidative stress	GO:0034599	1.15e-12	11.9404	307	262	27	17906	ENSG00000158169	ENSG00000136574	ENSG00000123374	ENSG00000096968	ENSG00000254647	ENSG00000232810	ENSG00000136244	ENSG00000118689	ENSG00000148346	ENSG00000096717	ENSG00000109819	ENSG00000100292	ENSG00000100985	ENSG00000135218	ENSG00000136634	ENSG00000196139	ENSG00000087245	ENSG00000102882	ENSG00000170345	ENSG00000136869	ENSG00000146648	ENSG00000141510	ENSG00000138061	ENSG00000150907	ENSG00000136826	ENSG00000116984	ENSG00000100030
GO:BP	positive regulation of epithelial cell proliferation	GO:0050679	1.15e-12	11.9404	213	262	23	17906	ENSG00000169083	ENSG00000137693	ENSG00000141736	ENSG00000125686	ENSG00000112715	ENSG00000171388	ENSG00000198793	ENSG00000148737	ENSG00000096717	ENSG00000100292	ENSG00000017427	ENSG00000136634	ENSG00000168610	ENSG00000189403	ENSG00000173511	ENSG00000138685	ENSG00000030582	ENSG00000153162	ENSG00000136869	ENSG00000100219	ENSG00000146648	ENSG00000121853	ENSG00000204217
GO:BP	regulation of cardiac muscle tissue development	GO:0055024	1.2e-12	11.9195	100	262	17	17906	ENSG00000065361	ENSG00000137693	ENSG00000178568	ENSG00000138207	ENSG00000198793	ENSG00000171862	ENSG00000078401	ENSG00000017427	ENSG00000105697	ENSG00000141448	ENSG00000157168	ENSG00000163513	ENSG00000186951	ENSG00000138685	ENSG00000166923	ENSG00000069702	ENSG00000100030
GO:BP	negative regulation of secretion	GO:0051048	1.21e-12	11.917	259	262	25	17906	ENSG00000113161	ENSG00000065361	ENSG00000254647	ENSG00000232810	ENSG00000174697	ENSG00000123999	ENSG00000125538	ENSG00000118137	ENSG00000100292	ENSG00000169047	ENSG00000078401	ENSG00000136634	ENSG00000181092	ENSG00000157168	ENSG00000130203	ENSG00000093010	ENSG00000072310	ENSG00000187486	ENSG00000128342	ENSG00000175567	ENSG00000134640	ENSG00000147571	ENSG00000154188	ENSG00000121853	ENSG00000028137
GO:BP	biological adhesion	GO:0022610	1.23e-12	11.9097	1447	262	60	17906	ENSG00000197635	ENSG00000065361	ENSG00000125347	ENSG00000109906	ENSG00000113520	ENSG00000096968	ENSG00000141736	ENSG00000131759	ENSG00000232810	ENSG00000174697	ENSG00000136244	ENSG00000106366	ENSG00000160862	ENSG00000122194	ENSG00000010610	ENSG00000125538	ENSG00000112715	ENSG00000118137	ENSG00000242252	ENSG00000150782	ENSG00000090339	ENSG00000171862	ENSG00000108691	ENSG00000135218	ENSG00000017427	ENSG00000136634	ENSG00000181092	ENSG00000049130	ENSG00000118785	ENSG00000110799	ENSG00000163513	ENSG00000189403	ENSG00000162692	ENSG00000167244	ENSG00000101665	ENSG00000186951	ENSG00000178562	ENSG00000128342	ENSG00000131981	ENSG00000254087	ENSG00000138722
GO:BP	multicellular organism reproduction	GO:0032504	1.31e-12	11.8839	866	262	45	17906	ENSG00000138039	ENSG00000170820	ENSG00000111424	ENSG00000091831	ENSG00000082175	ENSG00000169083	ENSG00000131808	ENSG00000158169	ENSG00000164404	ENSG00000109906	ENSG00000131759	ENSG00000125686	ENSG00000104899	ENSG00000174697	ENSG00000134363	ENSG00000118689	ENSG00000138379	ENSG00000132386	ENSG00000001626	ENSG00000198793	ENSG00000073756	ENSG00000104918	ENSG00000130385	ENSG00000096717	ENSG00000171862	ENSG00000154734	ENSG00000140465	ENSG00000078401	ENSG00000017427	ENSG00000248099	ENSG00000170498	ENSG00000118785	ENSG00000093010	ENSG00000122133	ENSG00000123131	ENSG00000102882	ENSG00000128342	ENSG00000147437	ENSG00000184937	ENSG00000159640	ENSG00000118046
GO:BP	pri-miRNA transcription by RNA polymerase II	GO:0061614	1.31e-12	11.8839	47	262	13	17906	ENSG00000132170	ENSG00000113580	ENSG00000171388	ENSG00000172179	ENSG00000136634	ENSG00000168610	ENSG00000072310	ENSG00000186951	ENSG00000170345	ENSG00000184937	ENSG00000141510	ENSG00000166949	ENSG00000136826
GO:BP	lymphocyte differentiation	GO:0030098	1.33e-12	11.8762	361	262	29	17906	ENSG00000125347	ENSG00000152518	ENSG00000161405	ENSG00000109906	ENSG00000113520	ENSG00000141736	ENSG00000131759	ENSG00000174697	ENSG00000136244	ENSG00000123999	ENSG00000010610	ENSG00000125538	ENSG00000198793	ENSG00000150782	ENSG00000116678	ENSG00000136634	ENSG00000168610	ENSG00000163513	ENSG00000189403	ENSG00000162692	ENSG00000135100	ENSG00000101665	ENSG00000178562	ENSG00000152804	ENSG00000118046	ENSG00000100219	ENSG00000157227	ENSG00000141510	ENSG00000102245
GO:BP	muscle tissue development	GO:0060537	1.34e-12	11.8722	416	262	31	17906	ENSG00000113161	ENSG00000065361	ENSG00000137693	ENSG00000178568	ENSG00000136574	ENSG00000185920	ENSG00000131759	ENSG00000125686	ENSG00000138207	ENSG00000138379	ENSG00000112715	ENSG00000198793	ENSG00000113083	ENSG00000109819	ENSG00000171862	ENSG00000078401	ENSG00000017427	ENSG00000105697	ENSG00000141448	ENSG00000157168	ENSG00000163513	ENSG00000101665	ENSG00000186951	ENSG00000138685	ENSG00000170345	ENSG00000184937	ENSG00000166949	ENSG00000166923	ENSG00000069702	ENSG00000160789	ENSG00000100030
GO:BP	positive regulation of lipid localization	GO:1905954	1.49e-12	11.8282	86	262	16	17906	ENSG00000137869	ENSG00000185920	ENSG00000125730	ENSG00000125538	ENSG00000118137	ENSG00000104918	ENSG00000096717	ENSG00000005421	ENSG00000135218	ENSG00000078401	ENSG00000181092	ENSG00000118785	ENSG00000130203	ENSG00000153162	ENSG00000147571	ENSG00000100979
GO:BP	activation of protein kinase activity	GO:0032147	1.57e-12	11.8032	337	262	28	17906	ENSG00000171105	ENSG00000113520	ENSG00000096968	ENSG00000254647	ENSG00000232810	ENSG00000174697	ENSG00000125538	ENSG00000162734	ENSG00000112715	ENSG00000198793	ENSG00000150782	ENSG00000134259	ENSG00000017427	ENSG00000157168	ENSG00000133048	ENSG00000169252	ENSG00000163513	ENSG00000102882	ENSG00000259384	ENSG00000138685	ENSG00000136869	ENSG00000118046	ENSG00000154188	ENSG00000146648	ENSG00000085511	ENSG00000166923	ENSG00000102245	ENSG00000100030
GO:BP	endothelial cell proliferation	GO:0001935	1.61e-12	11.793	195	262	22	17906	ENSG00000132170	ENSG00000232810	ENSG00000174697	ENSG00000112715	ENSG00000171388	ENSG00000118137	ENSG00000198793	ENSG00000096717	ENSG00000108691	ENSG00000100292	ENSG00000172179	ENSG00000136634	ENSG00000168610	ENSG00000130203	ENSG00000189403	ENSG00000173511	ENSG00000138685	ENSG00000153162	ENSG00000100219	ENSG00000157227	ENSG00000121853	ENSG00000204217
GO:BP	regulation of reactive oxygen species biosynthetic process	GO:1903426	1.66e-12	11.7805	102	262	17	17906	ENSG00000171105	ENSG00000096968	ENSG00000254647	ENSG00000232810	ENSG00000118689	ENSG00000125538	ENSG00000198793	ENSG00000073756	ENSG00000090339	ENSG00000135218	ENSG00000078401	ENSG00000136634	ENSG00000168610	ENSG00000136869	ENSG00000166949	ENSG00000136826	ENSG00000136238
GO:BP	carbohydrate biosynthetic process	GO:0016051	1.67e-12	11.7775	217	262	23	17906	ENSG00000138039	ENSG00000165140	ENSG00000171105	ENSG00000126368	ENSG00000254647	ENSG00000174697	ENSG00000138207	ENSG00000185950	ENSG00000165953	ENSG00000198793	ENSG00000096717	ENSG00000109819	ENSG00000169047	ENSG00000116678	ENSG00000017427	ENSG00000181092	ENSG00000167244	ENSG00000164850	ENSG00000186951	ENSG00000105221	ENSG00000082701	ENSG00000150907	ENSG00000095637
GO:BP	vascular process in circulatory system	GO:0003018	1.73e-12	11.7625	175	262	21	17906	ENSG00000113161	ENSG00000254647	ENSG00000174697	ENSG00000112715	ENSG00000171388	ENSG00000073756	ENSG00000090339	ENSG00000100292	ENSG00000078401	ENSG00000132693	ENSG00000130203	ENSG00000169252	ENSG00000164850	ENSG00000153162	ENSG00000159640	ENSG00000134640	ENSG00000154188	ENSG00000146648	ENSG00000130234	ENSG00000188778	ENSG00000204217
GO:BP	nucleic acid-templated transcription	GO:0097659	1.86e-12	11.7306	3744	262	107	17906	ENSG00000111424	ENSG00000091831	ENSG00000132170	ENSG00000082175	ENSG00000169083	ENSG00000113580	ENSG00000137693	ENSG00000178568	ENSG00000125347	ENSG00000152518	ENSG00000131808	ENSG00000140009	ENSG00000106689	ENSG00000165140	ENSG00000171105	ENSG00000242441	ENSG00000068781	ENSG00000149948	ENSG00000164404	ENSG00000161405	ENSG00000109906	ENSG00000103460	ENSG00000136574	ENSG00000123374	ENSG00000113520	ENSG00000113525	ENSG00000185920	ENSG00000096968	ENSG00000171940	ENSG00000141736	ENSG00000131759	ENSG00000126368	ENSG00000125686	ENSG00000094804	ENSG00000104899	ENSG00000254647	ENSG00000232810	ENSG00000174697	ENSG00000136244	ENSG00000188976	ENSG00000106366
GO:BP	regulation of RNA metabolic process	GO:0051252	1.95e-12	11.7092	3856	262	109	17906	ENSG00000111424	ENSG00000091831	ENSG00000132170	ENSG00000082175	ENSG00000169083	ENSG00000113580	ENSG00000137693	ENSG00000178568	ENSG00000125347	ENSG00000152518	ENSG00000131808	ENSG00000140009	ENSG00000106689	ENSG00000165140	ENSG00000171105	ENSG00000242441	ENSG00000149948	ENSG00000164404	ENSG00000161405	ENSG00000109906	ENSG00000103460	ENSG00000136574	ENSG00000123374	ENSG00000113520	ENSG00000113525	ENSG00000197728	ENSG00000185920	ENSG00000096968	ENSG00000171940	ENSG00000141736	ENSG00000131773	ENSG00000131759	ENSG00000126368	ENSG00000125686	ENSG00000094804	ENSG00000104899	ENSG00000254647	ENSG00000232810	ENSG00000174697	ENSG00000136244	ENSG00000188976
GO:BP	negative regulation of biosynthetic process	GO:0009890	1.97e-12	11.7056	1721	262	66	17906	ENSG00000111424	ENSG00000091831	ENSG00000132170	ENSG00000169083	ENSG00000113580	ENSG00000137693	ENSG00000125347	ENSG00000152518	ENSG00000140009	ENSG00000165140	ENSG00000149948	ENSG00000109906	ENSG00000123374	ENSG00000113520	ENSG00000185920	ENSG00000171940	ENSG00000131759	ENSG00000126368	ENSG00000125686	ENSG00000094804	ENSG00000254647	ENSG00000232810	ENSG00000174697	ENSG00000136244	ENSG00000188976	ENSG00000134363	ENSG00000118689	ENSG00000123999	ENSG00000140718	ENSG00000112715	ENSG00000165953	ENSG00000148737	ENSG00000096717	ENSG00000135218	ENSG00000116678	ENSG00000078401	ENSG00000105697	ENSG00000136634	ENSG00000141448	ENSG00000181092	ENSG00000196139
GO:BP	response to other organism	GO:0051707	2.14e-12	11.6694	1551	262	62	17906	ENSG00000111424	ENSG00000091831	ENSG00000132170	ENSG00000125347	ENSG00000149948	ENSG00000161405	ENSG00000169194	ENSG00000096968	ENSG00000125730	ENSG00000131759	ENSG00000126368	ENSG00000125686	ENSG00000254647	ENSG00000232810	ENSG00000174697	ENSG00000136244	ENSG00000106366	ENSG00000147465	ENSG00000010610	ENSG00000125538	ENSG00000179914	ENSG00000257017	ENSG00000073756	ENSG00000106538	ENSG00000150782	ENSG00000148346	ENSG00000090339	ENSG00000109819	ENSG00000108691	ENSG00000135218	ENSG00000143839	ENSG00000140465	ENSG00000078401	ENSG00000105697	ENSG00000136634	ENSG00000181092	ENSG00000132693	ENSG00000170323	ENSG00000130203	ENSG00000093010	ENSG00000189403
GO:BP	positive regulation of DNA-binding transcription factor activity	GO:0051091	2.15e-12	11.6667	266	262	25	17906	ENSG00000091831	ENSG00000132170	ENSG00000169083	ENSG00000140009	ENSG00000113525	ENSG00000096968	ENSG00000104899	ENSG00000254647	ENSG00000232810	ENSG00000136244	ENSG00000125538	ENSG00000112715	ENSG00000150782	ENSG00000090339	ENSG00000109819	ENSG00000171862	ENSG00000135218	ENSG00000078401	ENSG00000136634	ENSG00000168610	ENSG00000137462	ENSG00000136869	ENSG00000166949	ENSG00000166923	ENSG00000102245
GO:BP	response to external biotic stimulus	GO:0043207	2.26e-12	11.6461	1553	262	62	17906	ENSG00000111424	ENSG00000091831	ENSG00000132170	ENSG00000125347	ENSG00000149948	ENSG00000161405	ENSG00000169194	ENSG00000096968	ENSG00000125730	ENSG00000131759	ENSG00000126368	ENSG00000125686	ENSG00000254647	ENSG00000232810	ENSG00000174697	ENSG00000136244	ENSG00000106366	ENSG00000147465	ENSG00000010610	ENSG00000125538	ENSG00000179914	ENSG00000257017	ENSG00000073756	ENSG00000106538	ENSG00000150782	ENSG00000148346	ENSG00000090339	ENSG00000109819	ENSG00000108691	ENSG00000135218	ENSG00000143839	ENSG00000140465	ENSG00000078401	ENSG00000105697	ENSG00000136634	ENSG00000181092	ENSG00000132693	ENSG00000170323	ENSG00000130203	ENSG00000093010	ENSG00000189403
GO:BP	nitric oxide biosynthetic process	GO:0006809	2.29e-12	11.6407	74	262	15	17906	ENSG00000171105	ENSG00000096968	ENSG00000232810	ENSG00000125538	ENSG00000198793	ENSG00000073756	ENSG00000090339	ENSG00000135218	ENSG00000078401	ENSG00000136634	ENSG00000136869	ENSG00000166949	ENSG00000138061	ENSG00000136826	ENSG00000136238
GO:BP	cellular chemical homeostasis	GO:0055082	2.31e-12	11.6361	845	262	44	17906	ENSG00000170820	ENSG00000111424	ENSG00000091831	ENSG00000113161	ENSG00000115970	ENSG00000169194	ENSG00000136574	ENSG00000096968	ENSG00000126368	ENSG00000185950	ENSG00000112164	ENSG00000147465	ENSG00000118689	ENSG00000010610	ENSG00000132386	ENSG00000001626	ENSG00000148346	ENSG00000090339	ENSG00000096717	ENSG00000109819	ENSG00000100292	ENSG00000135218	ENSG00000078401	ENSG00000105697	ENSG00000170498	ENSG00000130203	ENSG00000189403	ENSG00000102882	ENSG00000140443	ENSG00000187486	ENSG00000164850	ENSG00000138685	ENSG00000030582	ENSG00000254087	ENSG00000153162	ENSG00000175567	ENSG00000134640	ENSG00000147571	ENSG00000100219	ENSG00000166949	ENSG00000150907
GO:BP	positive regulation of response to external stimulus	GO:0032103	2.35e-12	11.6292	640	262	38	17906	ENSG00000091831	ENSG00000125347	ENSG00000096968	ENSG00000125730	ENSG00000126368	ENSG00000125686	ENSG00000232810	ENSG00000136244	ENSG00000106366	ENSG00000122194	ENSG00000125538	ENSG00000138379	ENSG00000112715	ENSG00000073756	ENSG00000106538	ENSG00000150782	ENSG00000135218	ENSG00000078401	ENSG00000170323	ENSG00000146070	ENSG00000189403	ENSG00000102882	ENSG00000173511	ENSG00000178562	ENSG00000137462	ENSG00000138685	ENSG00000030582	ENSG00000254087	ENSG00000153162	ENSG00000172216	ENSG00000136869	ENSG00000122585	ENSG00000146648	ENSG00000166949	ENSG00000169429	ENSG00000121853	ENSG00000204217	ENSG00000136238
GO:BP	gene expression	GO:0010467	2.37e-12	11.6251	5672	262	140	17906	ENSG00000111424	ENSG00000091831	ENSG00000132170	ENSG00000082175	ENSG00000169083	ENSG00000113580	ENSG00000065361	ENSG00000115970	ENSG00000137693	ENSG00000148120	ENSG00000178568	ENSG00000125347	ENSG00000152518	ENSG00000131808	ENSG00000140009	ENSG00000106689	ENSG00000165140	ENSG00000171105	ENSG00000242441	ENSG00000068781	ENSG00000149948	ENSG00000164404	ENSG00000161405	ENSG00000109906	ENSG00000103460	ENSG00000169194	ENSG00000136574	ENSG00000123374	ENSG00000111615	ENSG00000113520	ENSG00000113525	ENSG00000197728	ENSG00000185920	ENSG00000107020	ENSG00000096968	ENSG00000171940	ENSG00000141736	ENSG00000131773	ENSG00000131759	ENSG00000126368	ENSG00000125686
GO:BP	myeloid cell differentiation	GO:0030099	2.45e-12	11.6108	426	262	31	17906	ENSG00000170820	ENSG00000132170	ENSG00000131808	ENSG00000109906	ENSG00000113520	ENSG00000113525	ENSG00000096968	ENSG00000131759	ENSG00000125686	ENSG00000232810	ENSG00000118689	ENSG00000123999	ENSG00000010610	ENSG00000112715	ENSG00000242252	ENSG00000198793	ENSG00000113083	ENSG00000096717	ENSG00000100985	ENSG00000181092	ENSG00000168610	ENSG00000049130	ENSG00000163513	ENSG00000137462	ENSG00000128342	ENSG00000131981	ENSG00000254087	ENSG00000170345	ENSG00000172216	ENSG00000136869	ENSG00000069702
GO:BP	regulation of cellular macromolecule biosynthetic process	GO:2000112	2.47e-12	11.6068	4036	262	112	17906	ENSG00000111424	ENSG00000091831	ENSG00000132170	ENSG00000082175	ENSG00000169083	ENSG00000113580	ENSG00000137693	ENSG00000178568	ENSG00000125347	ENSG00000152518	ENSG00000131808	ENSG00000140009	ENSG00000106689	ENSG00000165140	ENSG00000171105	ENSG00000149948	ENSG00000164404	ENSG00000161405	ENSG00000109906	ENSG00000103460	ENSG00000136574	ENSG00000123374	ENSG00000113520	ENSG00000113525	ENSG00000185920	ENSG00000096968	ENSG00000171940	ENSG00000141736	ENSG00000131759	ENSG00000126368	ENSG00000125686	ENSG00000094804	ENSG00000104899	ENSG00000254647	ENSG00000232810	ENSG00000174697	ENSG00000136244	ENSG00000188976	ENSG00000106366	ENSG00000185950	ENSG00000105835
GO:BP	cytokine production involved in immune response	GO:0002367	2.64e-12	11.5779	105	262	17	17906	ENSG00000113520	ENSG00000232810	ENSG00000136244	ENSG00000115594	ENSG00000125538	ENSG00000118137	ENSG00000150782	ENSG00000096717	ENSG00000100292	ENSG00000135218	ENSG00000136634	ENSG00000102882	ENSG00000101665	ENSG00000137462	ENSG00000136869	ENSG00000154188	ENSG00000028137
GO:BP	response to gonadotropin	GO:0034698	3.01e-12	11.5207	30	262	11	17906	ENSG00000138039	ENSG00000170820	ENSG00000147465	ENSG00000090339	ENSG00000109819	ENSG00000141448	ENSG00000182752	ENSG00000184937	ENSG00000069702	ENSG00000121853	ENSG00000145545
GO:BP	positive regulation of cellular catabolic process	GO:0031331	3.13e-12	11.5043	374	262	29	17906	ENSG00000152518	ENSG00000171105	ENSG00000113520	ENSG00000254647	ENSG00000232810	ENSG00000136244	ENSG00000185950	ENSG00000118689	ENSG00000125538	ENSG00000140718	ENSG00000118137	ENSG00000096717	ENSG00000171862	ENSG00000100292	ENSG00000169047	ENSG00000169174	ENSG00000017427	ENSG00000130203	ENSG00000169252	ENSG00000189403	ENSG00000102882	ENSG00000101665	ENSG00000104969	ENSG00000186951	ENSG00000105221	ENSG00000118046	ENSG00000082701	ENSG00000150907	ENSG00000028137
GO:BP	regulation of transmembrane transport	GO:0034762	3.2e-12	11.4943	582	262	36	17906	ENSG00000115970	ENSG00000182255	ENSG00000171105	ENSG00000169194	ENSG00000125730	ENSG00000254647	ENSG00000232810	ENSG00000174697	ENSG00000185950	ENSG00000125538	ENSG00000179914	ENSG00000162734	ENSG00000001626	ENSG00000198793	ENSG00000109819	ENSG00000171862	ENSG00000108691	ENSG00000100985	ENSG00000169047	ENSG00000142330	ENSG00000169174	ENSG00000078401	ENSG00000017427	ENSG00000105697	ENSG00000181092	ENSG00000169252	ENSG00000259384	ENSG00000187486	ENSG00000164850	ENSG00000105221	ENSG00000254087	ENSG00000134640	ENSG00000147571	ENSG00000095637	ENSG00000159224	ENSG00000198668
GO:BP	cell adhesion	GO:0007155	3.31e-12	11.4801	1440	262	59	17906	ENSG00000197635	ENSG00000065361	ENSG00000125347	ENSG00000109906	ENSG00000113520	ENSG00000096968	ENSG00000141736	ENSG00000131759	ENSG00000232810	ENSG00000174697	ENSG00000136244	ENSG00000106366	ENSG00000160862	ENSG00000122194	ENSG00000010610	ENSG00000125538	ENSG00000112715	ENSG00000118137	ENSG00000242252	ENSG00000150782	ENSG00000090339	ENSG00000171862	ENSG00000108691	ENSG00000135218	ENSG00000017427	ENSG00000136634	ENSG00000181092	ENSG00000049130	ENSG00000118785	ENSG00000110799	ENSG00000163513	ENSG00000189403	ENSG00000162692	ENSG00000167244	ENSG00000101665	ENSG00000186951	ENSG00000178562	ENSG00000128342	ENSG00000131981	ENSG00000254087	ENSG00000138722
GO:BP	glucose import	GO:0046323	3.4e-12	11.469	76	262	15	17906	ENSG00000171105	ENSG00000254647	ENSG00000232810	ENSG00000174697	ENSG00000185950	ENSG00000181856	ENSG00000179914	ENSG00000162734	ENSG00000169047	ENSG00000142330	ENSG00000017427	ENSG00000181092	ENSG00000135100	ENSG00000105221	ENSG00000095637
GO:BP	respiratory system development	GO:0060541	3.54e-12	11.451	203	262	22	17906	ENSG00000082175	ENSG00000137693	ENSG00000169194	ENSG00000131759	ENSG00000232810	ENSG00000138207	ENSG00000112715	ENSG00000113083	ENSG00000117594	ENSG00000141448	ENSG00000133048	ENSG00000163513	ENSG00000102882	ENSG00000072310	ENSG00000128342	ENSG00000184937	ENSG00000118523	ENSG00000147571	ENSG00000157227	ENSG00000146648	ENSG00000204217	ENSG00000100030
GO:BP	energy reserve metabolic process	GO:0006112	3.57e-12	11.4476	91	262	16	17906	ENSG00000171105	ENSG00000126368	ENSG00000254647	ENSG00000174697	ENSG00000185950	ENSG00000166603	ENSG00000198793	ENSG00000169047	ENSG00000116678	ENSG00000017427	ENSG00000167244	ENSG00000105221	ENSG00000082701	ENSG00000188778	ENSG00000095637	ENSG00000198668
GO:BP	regulation of nitric oxide biosynthetic process	GO:0045428	3.74e-12	11.4268	63	262	14	17906	ENSG00000171105	ENSG00000096968	ENSG00000232810	ENSG00000125538	ENSG00000198793	ENSG00000073756	ENSG00000090339	ENSG00000135218	ENSG00000078401	ENSG00000136634	ENSG00000136869	ENSG00000166949	ENSG00000136826	ENSG00000136238
GO:BP	cellular response to corticosteroid stimulus	GO:0071384	3.74e-12	11.4268	63	262	14	17906	ENSG00000113580	ENSG00000152518	ENSG00000147465	ENSG00000118689	ENSG00000138379	ENSG00000132386	ENSG00000090339	ENSG00000078401	ENSG00000196139	ENSG00000164850	ENSG00000147571	ENSG00000146648	ENSG00000150907	ENSG00000145545
GO:BP	positive regulation of nitric oxide biosynthetic process	GO:0045429	3.78e-12	11.4227	40	262	12	17906	ENSG00000171105	ENSG00000096968	ENSG00000232810	ENSG00000125538	ENSG00000198793	ENSG00000073756	ENSG00000090339	ENSG00000135218	ENSG00000078401	ENSG00000136869	ENSG00000166949	ENSG00000136826
GO:BP	regulation of steroid biosynthetic process	GO:0050810	4.23e-12	11.3736	92	262	16	17906	ENSG00000111424	ENSG00000113161	ENSG00000131808	ENSG00000079459	ENSG00000126368	ENSG00000232810	ENSG00000174697	ENSG00000147465	ENSG00000125538	ENSG00000096717	ENSG00000109819	ENSG00000196139	ENSG00000130203	ENSG00000072310	ENSG00000049239	ENSG00000153162
GO:BP	positive regulation of lipid transport	GO:0032370	4.7e-12	11.3277	64	262	14	17906	ENSG00000137869	ENSG00000185920	ENSG00000125538	ENSG00000118137	ENSG00000104918	ENSG00000096717	ENSG00000005421	ENSG00000078401	ENSG00000181092	ENSG00000118785	ENSG00000130203	ENSG00000153162	ENSG00000147571	ENSG00000100979
GO:BP	regulation of vesicle-mediated transport	GO:0060627	4.91e-12	11.3088	559	262	35	17906	ENSG00000132170	ENSG00000111540	ENSG00000171105	ENSG00000068781	ENSG00000169194	ENSG00000113520	ENSG00000125730	ENSG00000232810	ENSG00000106366	ENSG00000181856	ENSG00000125538	ENSG00000112715	ENSG00000171388	ENSG00000118137	ENSG00000001626	ENSG00000171862	ENSG00000108691	ENSG00000100292	ENSG00000135218	ENSG00000169174	ENSG00000181092	ENSG00000130203	ENSG00000189403	ENSG00000102882	ENSG00000130208	ENSG00000137462	ENSG00000131981	ENSG00000105221	ENSG00000254087	ENSG00000154188	ENSG00000082701	ENSG00000166923	ENSG00000136238	ENSG00000198668	ENSG00000100030
GO:BP	mammary gland development	GO:0030879	4.99e-12	11.3021	145	262	19	17906	ENSG00000111424	ENSG00000091831	ENSG00000137869	ENSG00000082175	ENSG00000169083	ENSG00000178568	ENSG00000185920	ENSG00000096968	ENSG00000125686	ENSG00000185950	ENSG00000112715	ENSG00000171388	ENSG00000172179	ENSG00000157168	ENSG00000163513	ENSG00000105221	ENSG00000172216	ENSG00000100219	ENSG00000100030
GO:BP	positive regulation of leukocyte proliferation	GO:0070665	4.99e-12	11.3021	145	262	19	17906	ENSG00000169194	ENSG00000113520	ENSG00000113525	ENSG00000174697	ENSG00000136244	ENSG00000185950	ENSG00000010610	ENSG00000125538	ENSG00000150782	ENSG00000017427	ENSG00000049130	ENSG00000163513	ENSG00000189403	ENSG00000162692	ENSG00000167244	ENSG00000178562	ENSG00000254087	ENSG00000136869	ENSG00000102245
GO:BP	regulation of ERK1 and ERK2 cascade	GO:0070372	5.12e-12	11.2906	302	262	26	17906	ENSG00000170820	ENSG00000113161	ENSG00000178568	ENSG00000136574	ENSG00000141736	ENSG00000232810	ENSG00000010610	ENSG00000125538	ENSG00000090339	ENSG00000171862	ENSG00000108691	ENSG00000135218	ENSG00000181092	ENSG00000130203	ENSG00000133048	ENSG00000189403	ENSG00000102882	ENSG00000164850	ENSG00000128342	ENSG00000138685	ENSG00000254087	ENSG00000118523	ENSG00000136869	ENSG00000154188	ENSG00000146648	ENSG00000136826
GO:BP	cell growth	GO:0016049	5.12e-12	11.2906	498	262	33	17906	ENSG00000132170	ENSG00000140009	ENSG00000106689	ENSG00000165140	ENSG00000164404	ENSG00000136574	ENSG00000141736	ENSG00000254647	ENSG00000112715	ENSG00000146674	ENSG00000198793	ENSG00000146678	ENSG00000134259	ENSG00000096717	ENSG00000078401	ENSG00000017427	ENSG00000105697	ENSG00000141753	ENSG00000118785	ENSG00000130203	ENSG00000163513	ENSG00000101665	ENSG00000186951	ENSG00000176697	ENSG00000184937	ENSG00000118046	ENSG00000157227	ENSG00000082701	ENSG00000146648	ENSG00000141510	ENSG00000166949	ENSG00000166923	ENSG00000204217
GO:BP	positive regulation of nitric oxide metabolic process	GO:1904407	5.19e-12	11.2846	41	262	12	17906	ENSG00000171105	ENSG00000096968	ENSG00000232810	ENSG00000125538	ENSG00000198793	ENSG00000073756	ENSG00000090339	ENSG00000135218	ENSG00000078401	ENSG00000136869	ENSG00000166949	ENSG00000136826
GO:BP	organ growth	GO:0035265	5.69e-12	11.2448	208	262	22	17906	ENSG00000091831	ENSG00000137869	ENSG00000169083	ENSG00000137693	ENSG00000178568	ENSG00000136574	ENSG00000131759	ENSG00000174697	ENSG00000138207	ENSG00000198793	ENSG00000171862	ENSG00000116678	ENSG00000078401	ENSG00000017427	ENSG00000105697	ENSG00000141448	ENSG00000163513	ENSG00000186951	ENSG00000138685	ENSG00000184937	ENSG00000069702	ENSG00000100030
GO:BP	positive regulation of cellular carbohydrate metabolic process	GO:0010676	5.83e-12	11.2347	65	262	14	17906	ENSG00000138039	ENSG00000171105	ENSG00000254647	ENSG00000185950	ENSG00000096717	ENSG00000109819	ENSG00000169047	ENSG00000017427	ENSG00000167244	ENSG00000164850	ENSG00000186951	ENSG00000105221	ENSG00000150907	ENSG00000095637
GO:BP	mesenchyme development	GO:0060485	6.51e-12	11.1867	280	262	25	17906	ENSG00000065361	ENSG00000137693	ENSG00000178568	ENSG00000149948	ENSG00000136574	ENSG00000104899	ENSG00000136244	ENSG00000125538	ENSG00000198793	ENSG00000148737	ENSG00000171862	ENSG00000078401	ENSG00000157168	ENSG00000049130	ENSG00000163513	ENSG00000102882	ENSG00000135100	ENSG00000101665	ENSG00000184937	ENSG00000082701	ENSG00000166949	ENSG00000166923	ENSG00000069702	ENSG00000204217	ENSG00000100030
GO:BP	sterol metabolic process	GO:0016125	6.53e-12	11.185	167	262	20	17906	ENSG00000137869	ENSG00000113161	ENSG00000113520	ENSG00000079459	ENSG00000174697	ENSG00000140459	ENSG00000147465	ENSG00000118137	ENSG00000165953	ENSG00000001626	ENSG00000005421	ENSG00000169174	ENSG00000116678	ENSG00000231852	ENSG00000130203	ENSG00000072310	ENSG00000130208	ENSG00000135100	ENSG00000079435	ENSG00000138061
GO:BP	regulation of T cell proliferation	GO:0042129	6.53e-12	11.185	167	262	20	17906	ENSG00000125347	ENSG00000113520	ENSG00000141736	ENSG00000174697	ENSG00000136244	ENSG00000010610	ENSG00000125538	ENSG00000150782	ENSG00000017427	ENSG00000136634	ENSG00000163513	ENSG00000189403	ENSG00000162692	ENSG00000167244	ENSG00000178562	ENSG00000131981	ENSG00000147437	ENSG00000172216	ENSG00000102245	ENSG00000028137
GO:BP	response to dexamethasone	GO:0071548	7.1e-12	11.149	42	262	12	17906	ENSG00000113580	ENSG00000147465	ENSG00000118689	ENSG00000138379	ENSG00000132386	ENSG00000090339	ENSG00000078401	ENSG00000147571	ENSG00000146648	ENSG00000150907	ENSG00000121853	ENSG00000145545
GO:BP	regulation of cell development	GO:0060284	8.57e-12	11.0669	991	262	47	17906	ENSG00000132170	ENSG00000137693	ENSG00000178568	ENSG00000106689	ENSG00000113525	ENSG00000131759	ENSG00000126368	ENSG00000125686	ENSG00000254647	ENSG00000232810	ENSG00000136244	ENSG00000147465	ENSG00000118689	ENSG00000125538	ENSG00000112715	ENSG00000132386	ENSG00000118137	ENSG00000198793	ENSG00000134259	ENSG00000171862	ENSG00000078401	ENSG00000017427	ENSG00000105697	ENSG00000181092	ENSG00000168610	ENSG00000157168	ENSG00000118785	ENSG00000130203	ENSG00000122133	ENSG00000101665	ENSG00000164850	ENSG00000186951	ENSG00000137462	ENSG00000128342	ENSG00000030582	ENSG00000254087	ENSG00000176697	ENSG00000153162	ENSG00000147437	ENSG00000118046	ENSG00000004478
GO:BP	positive regulation of reactive oxygen species biosynthetic process	GO:1903428	8.57e-12	11.0669	54	262	13	17906	ENSG00000171105	ENSG00000096968	ENSG00000232810	ENSG00000118689	ENSG00000125538	ENSG00000198793	ENSG00000073756	ENSG00000090339	ENSG00000135218	ENSG00000078401	ENSG00000136869	ENSG00000166949	ENSG00000136826
GO:BP	negative regulation of hormone secretion	GO:0046888	8.99e-12	11.0463	67	262	14	17906	ENSG00000113161	ENSG00000174697	ENSG00000123999	ENSG00000125538	ENSG00000169047	ENSG00000078401	ENSG00000181092	ENSG00000072310	ENSG00000187486	ENSG00000128342	ENSG00000175567	ENSG00000134640	ENSG00000147571	ENSG00000121853
GO:BP	negative regulation of cellular biosynthetic process	GO:0031327	9.17e-12	11.0376	1693	262	64	17906	ENSG00000111424	ENSG00000091831	ENSG00000132170	ENSG00000169083	ENSG00000113580	ENSG00000137693	ENSG00000125347	ENSG00000152518	ENSG00000140009	ENSG00000165140	ENSG00000149948	ENSG00000109906	ENSG00000123374	ENSG00000113520	ENSG00000185920	ENSG00000171940	ENSG00000131759	ENSG00000126368	ENSG00000125686	ENSG00000094804	ENSG00000254647	ENSG00000232810	ENSG00000174697	ENSG00000136244	ENSG00000188976	ENSG00000134363	ENSG00000118689	ENSG00000123999	ENSG00000140718	ENSG00000112715	ENSG00000165953	ENSG00000148737	ENSG00000096717	ENSG00000135218	ENSG00000116678	ENSG00000078401	ENSG00000105697	ENSG00000136634	ENSG00000141448	ENSG00000181092	ENSG00000196139
GO:BP	regulation of cell growth	GO:0001558	9.41e-12	11.0262	420	262	30	17906	ENSG00000132170	ENSG00000140009	ENSG00000165140	ENSG00000164404	ENSG00000141736	ENSG00000254647	ENSG00000112715	ENSG00000146674	ENSG00000198793	ENSG00000146678	ENSG00000134259	ENSG00000096717	ENSG00000078401	ENSG00000017427	ENSG00000105697	ENSG00000141753	ENSG00000118785	ENSG00000130203	ENSG00000101665	ENSG00000186951	ENSG00000176697	ENSG00000184937	ENSG00000118046	ENSG00000157227	ENSG00000082701	ENSG00000146648	ENSG00000141510	ENSG00000166949	ENSG00000166923	ENSG00000204217
GO:BP	positive regulation of glucose metabolic process	GO:0010907	9.61e-12	11.0173	43	262	12	17906	ENSG00000171105	ENSG00000254647	ENSG00000185950	ENSG00000096717	ENSG00000109819	ENSG00000169047	ENSG00000017427	ENSG00000167244	ENSG00000186951	ENSG00000105221	ENSG00000150907	ENSG00000095637
GO:BP	lipid catabolic process	GO:0016042	9.62e-12	11.0168	337	262	27	17906	ENSG00000137869	ENSG00000254647	ENSG00000232810	ENSG00000174697	ENSG00000185950	ENSG00000125538	ENSG00000118137	ENSG00000198793	ENSG00000106538	ENSG00000117594	ENSG00000169047	ENSG00000181092	ENSG00000196139	ENSG00000170323	ENSG00000118785	ENSG00000130203	ENSG00000146070	ENSG00000025423	ENSG00000130208	ENSG00000186951	ENSG00000079435	ENSG00000105398	ENSG00000105221	ENSG00000138061	ENSG00000145545	ENSG00000166819	ENSG00000134324
GO:BP	circadian rhythm	GO:0007623	9.93e-12	11.0029	214	262	22	17906	ENSG00000132170	ENSG00000126368	ENSG00000174697	ENSG00000106366	ENSG00000105835	ENSG00000147465	ENSG00000198793	ENSG00000096717	ENSG00000109819	ENSG00000171862	ENSG00000181092	ENSG00000118702	ENSG00000072310	ENSG00000186951	ENSG00000176697	ENSG00000134640	ENSG00000147571	ENSG00000082701	ENSG00000146648	ENSG00000141510	ENSG00000145545	ENSG00000141027
GO:BP	cellular response to reactive oxygen species	GO:0034614	1.01e-11	10.9976	171	262	20	17906	ENSG00000158169	ENSG00000123374	ENSG00000232810	ENSG00000136244	ENSG00000118689	ENSG00000148346	ENSG00000096717	ENSG00000100985	ENSG00000135218	ENSG00000136634	ENSG00000196139	ENSG00000087245	ENSG00000102882	ENSG00000170345	ENSG00000146648	ENSG00000138061	ENSG00000150907	ENSG00000136826	ENSG00000116984	ENSG00000100030
GO:BP	positive regulation of protein serine/threonine kinase activity	GO:0071902	1.1e-11	10.9582	339	262	27	17906	ENSG00000171105	ENSG00000149948	ENSG00000096968	ENSG00000141736	ENSG00000094804	ENSG00000232810	ENSG00000125538	ENSG00000162734	ENSG00000112715	ENSG00000134259	ENSG00000096717	ENSG00000078401	ENSG00000017427	ENSG00000181092	ENSG00000157168	ENSG00000049130	ENSG00000169252	ENSG00000102882	ENSG00000167244	ENSG00000259384	ENSG00000138685	ENSG00000136869	ENSG00000146648	ENSG00000085511	ENSG00000102245	ENSG00000198668	ENSG00000100030
GO:BP	neurotransmitter metabolic process	GO:0042133	1.14e-11	10.9431	152	262	19	17906	ENSG00000170820	ENSG00000171105	ENSG00000096968	ENSG00000232810	ENSG00000125538	ENSG00000198793	ENSG00000073756	ENSG00000090339	ENSG00000135218	ENSG00000078401	ENSG00000136634	ENSG00000093010	ENSG00000137462	ENSG00000136869	ENSG00000166949	ENSG00000138061	ENSG00000136826	ENSG00000145545	ENSG00000136238
GO:BP	cytokine biosynthetic process	GO:0042089	1.15e-11	10.9388	133	262	18	17906	ENSG00000125347	ENSG00000113520	ENSG00000096968	ENSG00000232810	ENSG00000136244	ENSG00000123999	ENSG00000010610	ENSG00000125538	ENSG00000150782	ENSG00000100292	ENSG00000136634	ENSG00000168610	ENSG00000115008	ENSG00000178562	ENSG00000172216	ENSG00000136869	ENSG00000121853	ENSG00000136826
GO:BP	regulation of leukocyte chemotaxis	GO:0002688	1.15e-11	10.9388	115	262	17	17906	ENSG00000137869	ENSG00000197635	ENSG00000136244	ENSG00000106366	ENSG00000138379	ENSG00000112715	ENSG00000106538	ENSG00000108691	ENSG00000078401	ENSG00000146070	ENSG00000189403	ENSG00000102882	ENSG00000173511	ENSG00000254087	ENSG00000169429	ENSG00000166923	ENSG00000136238
GO:BP	negative regulation of neuron death	GO:1901215	1.19e-11	10.9254	216	262	22	17906	ENSG00000065361	ENSG00000103460	ENSG00000169194	ENSG00000096968	ENSG00000147465	ENSG00000132386	ENSG00000134259	ENSG00000096717	ENSG00000109819	ENSG00000108691	ENSG00000100292	ENSG00000136634	ENSG00000168610	ENSG00000130203	ENSG00000186951	ENSG00000030582	ENSG00000176697	ENSG00000172216	ENSG00000134640	ENSG00000154188	ENSG00000082701	ENSG00000028137
GO:BP	brown fat cell differentiation	GO:0050873	1.28e-11	10.8918	44	262	12	17906	ENSG00000254647	ENSG00000174697	ENSG00000181856	ENSG00000140718	ENSG00000198793	ENSG00000073756	ENSG00000096717	ENSG00000109819	ENSG00000181092	ENSG00000170323	ENSG00000169252	ENSG00000172216
GO:BP	cytokine metabolic process	GO:0042107	1.31e-11	10.8842	134	262	18	17906	ENSG00000125347	ENSG00000113520	ENSG00000096968	ENSG00000232810	ENSG00000136244	ENSG00000123999	ENSG00000010610	ENSG00000125538	ENSG00000150782	ENSG00000100292	ENSG00000136634	ENSG00000168610	ENSG00000115008	ENSG00000178562	ENSG00000172216	ENSG00000136869	ENSG00000121853	ENSG00000136826
GO:BP	striated muscle tissue development	GO:0014706	1.31e-11	10.8842	397	262	29	17906	ENSG00000113161	ENSG00000065361	ENSG00000137693	ENSG00000178568	ENSG00000136574	ENSG00000131759	ENSG00000125686	ENSG00000138207	ENSG00000138379	ENSG00000112715	ENSG00000198793	ENSG00000113083	ENSG00000171862	ENSG00000078401	ENSG00000017427	ENSG00000105697	ENSG00000141448	ENSG00000157168	ENSG00000163513	ENSG00000101665	ENSG00000186951	ENSG00000138685	ENSG00000170345	ENSG00000184937	ENSG00000166949	ENSG00000166923	ENSG00000069702	ENSG00000160789	ENSG00000100030
GO:BP	T cell proliferation	GO:0042098	1.33e-11	10.8763	195	262	21	17906	ENSG00000125347	ENSG00000113520	ENSG00000141736	ENSG00000174697	ENSG00000136244	ENSG00000010610	ENSG00000125538	ENSG00000150782	ENSG00000017427	ENSG00000136634	ENSG00000163513	ENSG00000189403	ENSG00000162692	ENSG00000167244	ENSG00000178562	ENSG00000131981	ENSG00000147437	ENSG00000172216	ENSG00000141510	ENSG00000102245	ENSG00000028137
GO:BP	ovarian follicle development	GO:0001541	1.38e-11	10.8599	56	262	13	17906	ENSG00000170820	ENSG00000091831	ENSG00000131808	ENSG00000104899	ENSG00000118689	ENSG00000123999	ENSG00000112715	ENSG00000130385	ENSG00000090339	ENSG00000049130	ENSG00000147437	ENSG00000172216	ENSG00000157227
GO:BP	regulation of vascular smooth muscle cell proliferation	GO:1904705	1.48e-11	10.8296	84	262	15	17906	ENSG00000132170	ENSG00000096968	ENSG00000232810	ENSG00000171388	ENSG00000171862	ENSG00000154734	ENSG00000100292	ENSG00000100985	ENSG00000078401	ENSG00000017427	ENSG00000136634	ENSG00000181092	ENSG00000087245	ENSG00000164850	ENSG00000138685
GO:BP	vascular smooth muscle cell proliferation	GO:1990874	1.48e-11	10.8296	84	262	15	17906	ENSG00000132170	ENSG00000096968	ENSG00000232810	ENSG00000171388	ENSG00000171862	ENSG00000154734	ENSG00000100292	ENSG00000100985	ENSG00000078401	ENSG00000017427	ENSG00000136634	ENSG00000181092	ENSG00000087245	ENSG00000164850	ENSG00000138685
GO:BP	regulation of protein serine/threonine kinase activity	GO:0071900	1.52e-11	10.8194	519	262	33	17906	ENSG00000113161	ENSG00000171105	ENSG00000149948	ENSG00000096968	ENSG00000141736	ENSG00000094804	ENSG00000232810	ENSG00000125538	ENSG00000162734	ENSG00000112715	ENSG00000134259	ENSG00000096717	ENSG00000171862	ENSG00000078401	ENSG00000017427	ENSG00000181092	ENSG00000157168	ENSG00000049130	ENSG00000130203	ENSG00000169252	ENSG00000102882	ENSG00000140443	ENSG00000167244	ENSG00000259384	ENSG00000138685	ENSG00000152804	ENSG00000254087	ENSG00000136869	ENSG00000146648	ENSG00000085511	ENSG00000102245	ENSG00000198668	ENSG00000100030
GO:BP	positive regulation of leukocyte migration	GO:0002687	1.67e-11	10.7772	136	262	18	17906	ENSG00000232810	ENSG00000136244	ENSG00000106366	ENSG00000115594	ENSG00000138379	ENSG00000112715	ENSG00000106538	ENSG00000090339	ENSG00000078401	ENSG00000049130	ENSG00000146070	ENSG00000189403	ENSG00000102882	ENSG00000173511	ENSG00000131981	ENSG00000157227	ENSG00000169429	ENSG00000136238
GO:BP	organic hydroxy compound biosynthetic process	GO:1901617	1.73e-11	10.761	268	262	24	17906	ENSG00000138039	ENSG00000111424	ENSG00000137869	ENSG00000113161	ENSG00000079459	ENSG00000126368	ENSG00000232810	ENSG00000174697	ENSG00000147465	ENSG00000108786	ENSG00000125538	ENSG00000118137	ENSG00000001626	ENSG00000096717	ENSG00000196139	ENSG00000130203	ENSG00000072310	ENSG00000135100	ENSG00000049239	ENSG00000164850	ENSG00000138685	ENSG00000153162	ENSG00000100979	ENSG00000277893
GO:BP	positive regulation of muscle tissue development	GO:1901863	1.76e-11	10.7548	85	262	15	17906	ENSG00000113161	ENSG00000065361	ENSG00000137693	ENSG00000178568	ENSG00000198793	ENSG00000109819	ENSG00000078401	ENSG00000017427	ENSG00000105697	ENSG00000141448	ENSG00000157168	ENSG00000138685	ENSG00000166923	ENSG00000069702	ENSG00000100030
GO:BP	regulation of heart growth	GO:0060420	1.76e-11	10.7548	85	262	15	17906	ENSG00000137693	ENSG00000178568	ENSG00000138207	ENSG00000198793	ENSG00000171862	ENSG00000078401	ENSG00000017427	ENSG00000105697	ENSG00000141448	ENSG00000163513	ENSG00000186951	ENSG00000138685	ENSG00000184937	ENSG00000069702	ENSG00000100030
GO:BP	lung development	GO:0030324	1.87e-11	10.7292	177	262	20	17906	ENSG00000082175	ENSG00000137693	ENSG00000169194	ENSG00000232810	ENSG00000138207	ENSG00000112715	ENSG00000113083	ENSG00000117594	ENSG00000141448	ENSG00000133048	ENSG00000163513	ENSG00000102882	ENSG00000072310	ENSG00000128342	ENSG00000118523	ENSG00000147571	ENSG00000157227	ENSG00000146648	ENSG00000204217	ENSG00000100030
GO:BP	organic hydroxy compound transport	GO:0015850	1.87e-11	10.7292	269	262	24	17906	ENSG00000132170	ENSG00000137869	ENSG00000185920	ENSG00000174697	ENSG00000138207	ENSG00000147465	ENSG00000118137	ENSG00000001626	ENSG00000096717	ENSG00000005421	ENSG00000135218	ENSG00000143839	ENSG00000169174	ENSG00000181092	ENSG00000118785	ENSG00000130203	ENSG00000130208	ENSG00000135100	ENSG00000165269	ENSG00000153162	ENSG00000147571	ENSG00000103569	ENSG00000100979	ENSG00000121853
GO:BP	response to tumor necrosis factor	GO:0034612	1.96e-11	10.7076	321	262	26	17906	ENSG00000152518	ENSG00000096968	ENSG00000126368	ENSG00000232810	ENSG00000118689	ENSG00000181856	ENSG00000118137	ENSG00000073756	ENSG00000148346	ENSG00000090339	ENSG00000096717	ENSG00000109819	ENSG00000108691	ENSG00000164761	ENSG00000078401	ENSG00000105697	ENSG00000181092	ENSG00000170323	ENSG00000133048	ENSG00000102882	ENSG00000187486	ENSG00000164850	ENSG00000169429	ENSG00000102245	ENSG00000028137	ENSG00000100030
GO:BP	glucocorticoid metabolic process	GO:0008211	1.96e-11	10.7072	26	262	10	17906	ENSG00000140459	ENSG00000147465	ENSG00000118137	ENSG00000148795	ENSG00000117594	ENSG00000231852	ENSG00000049239	ENSG00000203859	ENSG00000147571	ENSG00000176387
GO:BP	nucleobase-containing compound biosynthetic process	GO:0034654	2.14e-11	10.6693	4226	262	113	17906	ENSG00000111424	ENSG00000091831	ENSG00000132170	ENSG00000082175	ENSG00000169083	ENSG00000113580	ENSG00000137693	ENSG00000178568	ENSG00000154328	ENSG00000125347	ENSG00000152518	ENSG00000131808	ENSG00000140009	ENSG00000106689	ENSG00000165140	ENSG00000171105	ENSG00000242441	ENSG00000068781	ENSG00000149948	ENSG00000164404	ENSG00000161405	ENSG00000109906	ENSG00000103460	ENSG00000136574	ENSG00000123374	ENSG00000113520	ENSG00000113522	ENSG00000113525	ENSG00000185920	ENSG00000096968	ENSG00000171940	ENSG00000141736	ENSG00000131759	ENSG00000126368	ENSG00000125686	ENSG00000094804	ENSG00000104899	ENSG00000254647	ENSG00000232810	ENSG00000174697	ENSG00000136244
GO:BP	positive regulation of apoptotic process	GO:0043065	2.21e-11	10.656	691	262	38	17906	ENSG00000111424	ENSG00000132170	ENSG00000113161	ENSG00000149948	ENSG00000109906	ENSG00000096968	ENSG00000232810	ENSG00000174697	ENSG00000136244	ENSG00000118689	ENSG00000162734	ENSG00000146674	ENSG00000073756	ENSG00000134259	ENSG00000096717	ENSG00000109819	ENSG00000171862	ENSG00000108691	ENSG00000100292	ENSG00000100985	ENSG00000142330	ENSG00000169174	ENSG00000136634	ENSG00000181092	ENSG00000196139	ENSG00000187094	ENSG00000189403	ENSG00000164850	ENSG00000030582	ENSG00000254087	ENSG00000118523	ENSG00000082701	ENSG00000141510	ENSG00000166949	ENSG00000138061	ENSG00000150907	ENSG00000102245	ENSG00000028137
GO:BP	cellular glucose homeostasis	GO:0001678	2.22e-11	10.6546	158	262	19	17906	ENSG00000113161	ENSG00000136574	ENSG00000126368	ENSG00000185950	ENSG00000147465	ENSG00000118689	ENSG00000132386	ENSG00000001626	ENSG00000090339	ENSG00000096717	ENSG00000109819	ENSG00000140443	ENSG00000187486	ENSG00000164850	ENSG00000175567	ENSG00000147571	ENSG00000100219	ENSG00000150907	ENSG00000136238
GO:BP	regulation of nucleobase-containing compound metabolic process	GO:0019219	2.23e-11	10.6518	4116	262	111	17906	ENSG00000111424	ENSG00000091831	ENSG00000132170	ENSG00000082175	ENSG00000169083	ENSG00000113580	ENSG00000137693	ENSG00000178568	ENSG00000125347	ENSG00000152518	ENSG00000131808	ENSG00000140009	ENSG00000106689	ENSG00000165140	ENSG00000171105	ENSG00000242441	ENSG00000149948	ENSG00000164404	ENSG00000161405	ENSG00000109906	ENSG00000103460	ENSG00000136574	ENSG00000123374	ENSG00000113520	ENSG00000113522	ENSG00000113525	ENSG00000197728	ENSG00000185920	ENSG00000096968	ENSG00000171940	ENSG00000141736	ENSG00000131773	ENSG00000131759	ENSG00000126368	ENSG00000125686	ENSG00000094804	ENSG00000104899	ENSG00000254647	ENSG00000232810	ENSG00000174697	ENSG00000136244
GO:BP	cellular response to tumor necrosis factor	GO:0071356	2.45e-11	10.6116	298	262	25	17906	ENSG00000152518	ENSG00000096968	ENSG00000126368	ENSG00000232810	ENSG00000118689	ENSG00000181856	ENSG00000118137	ENSG00000148346	ENSG00000090339	ENSG00000096717	ENSG00000109819	ENSG00000108691	ENSG00000164761	ENSG00000078401	ENSG00000105697	ENSG00000181092	ENSG00000170323	ENSG00000133048	ENSG00000102882	ENSG00000187486	ENSG00000164850	ENSG00000169429	ENSG00000102245	ENSG00000028137	ENSG00000100030
GO:BP	heterocycle biosynthetic process	GO:0018130	2.47e-11	10.6076	4292	262	114	17906	ENSG00000111424	ENSG00000091831	ENSG00000132170	ENSG00000082175	ENSG00000169083	ENSG00000113580	ENSG00000137693	ENSG00000178568	ENSG00000154328	ENSG00000125347	ENSG00000152518	ENSG00000131808	ENSG00000140009	ENSG00000106689	ENSG00000165140	ENSG00000171105	ENSG00000242441	ENSG00000068781	ENSG00000149948	ENSG00000164404	ENSG00000161405	ENSG00000109906	ENSG00000103460	ENSG00000136574	ENSG00000123374	ENSG00000113520	ENSG00000113522	ENSG00000113525	ENSG00000185920	ENSG00000096968	ENSG00000171940	ENSG00000141736	ENSG00000131759	ENSG00000126368	ENSG00000125686	ENSG00000094804	ENSG00000104899	ENSG00000254647	ENSG00000232810	ENSG00000174697	ENSG00000136244
GO:BP	positive regulation of cell-cell adhesion	GO:0022409	2.52e-11	10.5981	273	262	24	17906	ENSG00000197635	ENSG00000109906	ENSG00000113520	ENSG00000131759	ENSG00000232810	ENSG00000174697	ENSG00000136244	ENSG00000010610	ENSG00000125538	ENSG00000150782	ENSG00000090339	ENSG00000108691	ENSG00000017427	ENSG00000136634	ENSG00000163513	ENSG00000189403	ENSG00000162692	ENSG00000167244	ENSG00000101665	ENSG00000178562	ENSG00000254087	ENSG00000100219	ENSG00000102245	ENSG00000136238
GO:BP	amide transport	GO:0042886	2.52e-11	10.5981	2196	262	74	17906	ENSG00000132170	ENSG00000197635	ENSG00000113161	ENSG00000119522	ENSG00000111540	ENSG00000169194	ENSG00000113525	ENSG00000197728	ENSG00000096968	ENSG00000141736	ENSG00000126368	ENSG00000125686	ENSG00000254647	ENSG00000232810	ENSG00000174697	ENSG00000136244	ENSG00000138207	ENSG00000185950	ENSG00000160862	ENSG00000112164	ENSG00000125538	ENSG00000166603	ENSG00000171388	ENSG00000118137	ENSG00000001626	ENSG00000148737	ENSG00000073756	ENSG00000169047	ENSG00000135218	ENSG00000142330	ENSG00000078401	ENSG00000017427	ENSG00000136634	ENSG00000181092	ENSG00000170498	ENSG00000132693	ENSG00000168610	ENSG00000130203	ENSG00000122133	ENSG00000133048	ENSG00000118702
GO:BP	negative regulation of transcription by RNA polymerase II	GO:0000122	2.57e-11	10.5903	873	262	43	17906	ENSG00000111424	ENSG00000091831	ENSG00000132170	ENSG00000169083	ENSG00000113580	ENSG00000140009	ENSG00000165140	ENSG00000149948	ENSG00000109906	ENSG00000123374	ENSG00000185920	ENSG00000171940	ENSG00000131759	ENSG00000126368	ENSG00000125686	ENSG00000232810	ENSG00000174697	ENSG00000188976	ENSG00000134363	ENSG00000118689	ENSG00000112715	ENSG00000148737	ENSG00000096717	ENSG00000135218	ENSG00000078401	ENSG00000105697	ENSG00000141448	ENSG00000168610	ENSG00000189403	ENSG00000072310	ENSG00000167244	ENSG00000135100	ENSG00000101665	ENSG00000186951	ENSG00000152804	ENSG00000153162	ENSG00000184937	ENSG00000172216	ENSG00000141510	ENSG00000166949	ENSG00000150907
GO:BP	cellular response to monosaccharide stimulus	GO:0071326	2.69e-11	10.571	140	262	18	17906	ENSG00000113161	ENSG00000136574	ENSG00000126368	ENSG00000174697	ENSG00000185950	ENSG00000147465	ENSG00000118689	ENSG00000132386	ENSG00000001626	ENSG00000090339	ENSG00000109819	ENSG00000140443	ENSG00000187486	ENSG00000164850	ENSG00000175567	ENSG00000147571	ENSG00000100219	ENSG00000136238
GO:BP	positive regulation of fatty acid metabolic process	GO:0045923	2.73e-11	10.5644	36	262	11	17906	ENSG00000132170	ENSG00000185950	ENSG00000125538	ENSG00000118137	ENSG00000073756	ENSG00000109819	ENSG00000169047	ENSG00000181092	ENSG00000186951	ENSG00000105221	ENSG00000121853
GO:BP	feeding behavior	GO:0007631	2.75e-11	10.5599	104	262	16	17906	ENSG00000254647	ENSG00000174697	ENSG00000166603	ENSG00000171388	ENSG00000198793	ENSG00000104918	ENSG00000143839	ENSG00000116678	ENSG00000168610	ENSG00000131096	ENSG00000187094	ENSG00000170345	ENSG00000176697	ENSG00000122585	ENSG00000130234	ENSG00000121853
GO:BP	respiratory tube development	GO:0030323	2.77e-11	10.558	181	262	20	17906	ENSG00000082175	ENSG00000137693	ENSG00000169194	ENSG00000232810	ENSG00000138207	ENSG00000112715	ENSG00000113083	ENSG00000117594	ENSG00000141448	ENSG00000133048	ENSG00000163513	ENSG00000102882	ENSG00000072310	ENSG00000128342	ENSG00000118523	ENSG00000147571	ENSG00000157227	ENSG00000146648	ENSG00000204217	ENSG00000100030
GO:BP	regulation of myeloid leukocyte differentiation	GO:0002761	2.93e-11	10.5336	122	262	17	17906	ENSG00000170820	ENSG00000131808	ENSG00000113520	ENSG00000113525	ENSG00000131759	ENSG00000232810	ENSG00000123999	ENSG00000010610	ENSG00000242252	ENSG00000198793	ENSG00000181092	ENSG00000049130	ENSG00000128342	ENSG00000254087	ENSG00000170345	ENSG00000172216	ENSG00000136869
GO:BP	positive regulation of programmed cell death	GO:0043068	3.06e-11	10.5146	699	262	38	17906	ENSG00000111424	ENSG00000132170	ENSG00000113161	ENSG00000149948	ENSG00000109906	ENSG00000096968	ENSG00000232810	ENSG00000174697	ENSG00000136244	ENSG00000118689	ENSG00000162734	ENSG00000146674	ENSG00000073756	ENSG00000134259	ENSG00000096717	ENSG00000109819	ENSG00000171862	ENSG00000108691	ENSG00000100292	ENSG00000100985	ENSG00000142330	ENSG00000169174	ENSG00000136634	ENSG00000181092	ENSG00000196139	ENSG00000187094	ENSG00000189403	ENSG00000164850	ENSG00000030582	ENSG00000254087	ENSG00000118523	ENSG00000082701	ENSG00000141510	ENSG00000166949	ENSG00000138061	ENSG00000150907	ENSG00000102245	ENSG00000028137
GO:BP	skeletal system development	GO:0001501	3.33e-11	10.4776	535	262	33	17906	ENSG00000111424	ENSG00000149948	ENSG00000109906	ENSG00000131759	ENSG00000125686	ENSG00000174697	ENSG00000138207	ENSG00000134363	ENSG00000108786	ENSG00000123999	ENSG00000102265	ENSG00000242252	ENSG00000113083	ENSG00000100985	ENSG00000164761	ENSG00000078401	ENSG00000017427	ENSG00000133048	ENSG00000163513	ENSG00000087245	ENSG00000102882	ENSG00000167244	ENSG00000259384	ENSG00000101665	ENSG00000138685	ENSG00000153162	ENSG00000118523	ENSG00000157227	ENSG00000141510	ENSG00000166949	ENSG00000166923	ENSG00000145545	ENSG00000204217
GO:BP	regulation of cytokine biosynthetic process	GO:0042035	3.34e-11	10.4769	123	262	17	17906	ENSG00000125347	ENSG00000113520	ENSG00000096968	ENSG00000232810	ENSG00000136244	ENSG00000123999	ENSG00000010610	ENSG00000125538	ENSG00000100292	ENSG00000136634	ENSG00000168610	ENSG00000115008	ENSG00000178562	ENSG00000172216	ENSG00000136869	ENSG00000121853	ENSG00000136826
GO:BP	regulation of blood vessel diameter	GO:0097746	3.38e-11	10.4709	142	262	18	17906	ENSG00000113161	ENSG00000254647	ENSG00000174697	ENSG00000171388	ENSG00000073756	ENSG00000090339	ENSG00000100292	ENSG00000078401	ENSG00000132693	ENSG00000130203	ENSG00000169252	ENSG00000164850	ENSG00000159640	ENSG00000134640	ENSG00000146648	ENSG00000130234	ENSG00000188778	ENSG00000204217
GO:BP	regulation of tube diameter	GO:0035296	3.38e-11	10.4709	142	262	18	17906	ENSG00000113161	ENSG00000254647	ENSG00000174697	ENSG00000171388	ENSG00000073756	ENSG00000090339	ENSG00000100292	ENSG00000078401	ENSG00000132693	ENSG00000130203	ENSG00000169252	ENSG00000164850	ENSG00000159640	ENSG00000134640	ENSG00000146648	ENSG00000130234	ENSG00000188778	ENSG00000204217
GO:BP	positive regulation of cardiac muscle tissue development	GO:0055025	3.39e-11	10.4697	60	262	13	17906	ENSG00000065361	ENSG00000137693	ENSG00000178568	ENSG00000198793	ENSG00000078401	ENSG00000017427	ENSG00000105697	ENSG00000141448	ENSG00000157168	ENSG00000138685	ENSG00000166923	ENSG00000069702	ENSG00000100030
GO:BP	endocrine process	GO:0050886	3.39e-11	10.4697	89	262	15	17906	ENSG00000148120	ENSG00000164404	ENSG00000174697	ENSG00000123999	ENSG00000125538	ENSG00000171388	ENSG00000104918	ENSG00000143839	ENSG00000078401	ENSG00000170498	ENSG00000153162	ENSG00000159640	ENSG00000147571	ENSG00000176387	ENSG00000130234
GO:BP	regulation of tube size	GO:0035150	3.8e-11	10.4203	143	262	18	17906	ENSG00000113161	ENSG00000254647	ENSG00000174697	ENSG00000171388	ENSG00000073756	ENSG00000090339	ENSG00000100292	ENSG00000078401	ENSG00000132693	ENSG00000130203	ENSG00000169252	ENSG00000164850	ENSG00000159640	ENSG00000134640	ENSG00000146648	ENSG00000130234	ENSG00000188778	ENSG00000204217
GO:BP	positive regulation of leukocyte cell-cell adhesion	GO:1903039	3.94e-11	10.404	230	262	22	17906	ENSG00000197635	ENSG00000109906	ENSG00000113520	ENSG00000131759	ENSG00000232810	ENSG00000174697	ENSG00000136244	ENSG00000010610	ENSG00000125538	ENSG00000150782	ENSG00000090339	ENSG00000108691	ENSG00000017427	ENSG00000163513	ENSG00000189403	ENSG00000162692	ENSG00000167244	ENSG00000178562	ENSG00000254087	ENSG00000100219	ENSG00000102245	ENSG00000136238
GO:BP	regulation of cellular catabolic process	GO:0031329	4.23e-11	10.3737	850	262	42	17906	ENSG00000152518	ENSG00000171105	ENSG00000136574	ENSG00000113520	ENSG00000254647	ENSG00000232810	ENSG00000174697	ENSG00000136244	ENSG00000185950	ENSG00000105835	ENSG00000118689	ENSG00000102265	ENSG00000125538	ENSG00000140718	ENSG00000257017	ENSG00000118137	ENSG00000198793	ENSG00000096717	ENSG00000171862	ENSG00000100292	ENSG00000169047	ENSG00000169174	ENSG00000116678	ENSG00000017427	ENSG00000136634	ENSG00000168610	ENSG00000130203	ENSG00000169252	ENSG00000189403	ENSG00000102882	ENSG00000072310	ENSG00000130208	ENSG00000101665	ENSG00000104969	ENSG00000186951	ENSG00000105221	ENSG00000118046	ENSG00000100219	ENSG00000082701	ENSG00000141510	ENSG00000150907
GO:BP	carbohydrate metabolic process	GO:0005975	4.52e-11	10.3451	640	262	36	17906	ENSG00000138039	ENSG00000165140	ENSG00000171105	ENSG00000126368	ENSG00000254647	ENSG00000232810	ENSG00000174697	ENSG00000138207	ENSG00000185950	ENSG00000181856	ENSG00000146674	ENSG00000165953	ENSG00000198793	ENSG00000096717	ENSG00000109819	ENSG00000171862	ENSG00000169047	ENSG00000116678	ENSG00000017427	ENSG00000181092	ENSG00000141753	ENSG00000168610	ENSG00000133048	ENSG00000167244	ENSG00000187486	ENSG00000049239	ENSG00000164850	ENSG00000186951	ENSG00000105221	ENSG00000082701	ENSG00000141510	ENSG00000150907	ENSG00000188778	ENSG00000095637	ENSG00000198668	ENSG00000141027
GO:BP	androgen metabolic process	GO:0008209	4.52e-11	10.3451	28	262	10	17906	ENSG00000091831	ENSG00000137869	ENSG00000125686	ENSG00000148795	ENSG00000109819	ENSG00000118785	ENSG00000025423	ENSG00000203859	ENSG00000145545	ENSG00000277893
GO:BP	negative regulation of secretion by cell	GO:1903531	4.66e-11	10.3315	232	262	22	17906	ENSG00000113161	ENSG00000254647	ENSG00000232810	ENSG00000174697	ENSG00000123999	ENSG00000125538	ENSG00000118137	ENSG00000100292	ENSG00000169047	ENSG00000078401	ENSG00000136634	ENSG00000181092	ENSG00000130203	ENSG00000072310	ENSG00000187486	ENSG00000128342	ENSG00000175567	ENSG00000134640	ENSG00000147571	ENSG00000154188	ENSG00000121853	ENSG00000028137
GO:BP	response to fatty acid	GO:0070542	4.69e-11	10.3288	91	262	15	17906	ENSG00000132170	ENSG00000073756	ENSG00000109819	ENSG00000005421	ENSG00000169047	ENSG00000135218	ENSG00000078401	ENSG00000181092	ENSG00000196139	ENSG00000072310	ENSG00000137462	ENSG00000147437	ENSG00000118523	ENSG00000175567	ENSG00000069702
GO:BP	intracellular receptor signaling pathway	GO:0030522	4.88e-11	10.3119	282	262	24	17906	ENSG00000170820	ENSG00000111424	ENSG00000091831	ENSG00000132170	ENSG00000082175	ENSG00000169083	ENSG00000113580	ENSG00000137693	ENSG00000140009	ENSG00000096968	ENSG00000131759	ENSG00000126368	ENSG00000125686	ENSG00000174697	ENSG00000096717	ENSG00000109819	ENSG00000196139	ENSG00000168610	ENSG00000072310	ENSG00000164850	ENSG00000186951	ENSG00000136869	ENSG00000004478	ENSG00000141027
GO:BP	myeloid leukocyte migration	GO:0097529	5.74e-11	10.2412	211	262	21	17906	ENSG00000137869	ENSG00000197635	ENSG00000136244	ENSG00000106366	ENSG00000115594	ENSG00000125538	ENSG00000138379	ENSG00000112715	ENSG00000106538	ENSG00000108691	ENSG00000078401	ENSG00000146070	ENSG00000189403	ENSG00000102882	ENSG00000173511	ENSG00000131981	ENSG00000254087	ENSG00000157227	ENSG00000169429	ENSG00000166923	ENSG00000136238
GO:BP	regulation of myeloid cell differentiation	GO:0045637	5.78e-11	10.238	259	262	23	17906	ENSG00000170820	ENSG00000131808	ENSG00000109906	ENSG00000113520	ENSG00000113525	ENSG00000131759	ENSG00000125686	ENSG00000232810	ENSG00000118689	ENSG00000123999	ENSG00000010610	ENSG00000242252	ENSG00000198793	ENSG00000113083	ENSG00000181092	ENSG00000168610	ENSG00000049130	ENSG00000128342	ENSG00000131981	ENSG00000254087	ENSG00000170345	ENSG00000172216	ENSG00000136869
GO:BP	neurogenesis	GO:0022008	5.78e-11	10.2379	1679	262	62	17906	ENSG00000170820	ENSG00000132170	ENSG00000065361	ENSG00000137693	ENSG00000178568	ENSG00000106689	ENSG00000185920	ENSG00000096968	ENSG00000125730	ENSG00000141736	ENSG00000131759	ENSG00000126368	ENSG00000125686	ENSG00000232810	ENSG00000174697	ENSG00000136244	ENSG00000185950	ENSG00000147465	ENSG00000118689	ENSG00000125538	ENSG00000112715	ENSG00000132386	ENSG00000118137	ENSG00000198793	ENSG00000134259	ENSG00000171862	ENSG00000108691	ENSG00000169174	ENSG00000116678	ENSG00000168610	ENSG00000157168	ENSG00000118785	ENSG00000130203	ENSG00000187094	ENSG00000189403	ENSG00000102882	ENSG00000164850	ENSG00000109458	ENSG00000137462	ENSG00000128342	ENSG00000030582
GO:BP	epithelial cell differentiation	GO:0030855	5.85e-11	10.2326	786	262	40	17906	ENSG00000170820	ENSG00000111424	ENSG00000091831	ENSG00000132170	ENSG00000082175	ENSG00000169083	ENSG00000137693	ENSG00000178568	ENSG00000169194	ENSG00000136574	ENSG00000185920	ENSG00000131759	ENSG00000125686	ENSG00000232810	ENSG00000106366	ENSG00000125538	ENSG00000112715	ENSG00000130385	ENSG00000090339	ENSG00000100985	ENSG00000140465	ENSG00000141448	ENSG00000181092	ENSG00000196139	ENSG00000157168	ENSG00000131096	ENSG00000169018	ENSG00000128342	ENSG00000131981	ENSG00000105221	ENSG00000153162	ENSG00000184937	ENSG00000172216	ENSG00000122585	ENSG00000100219	ENSG00000082701	ENSG00000166949	ENSG00000166923	ENSG00000136826	ENSG00000204217
GO:BP	regulation of response to wounding	GO:1903034	5.99e-11	10.2223	189	262	20	17906	ENSG00000113161	ENSG00000106366	ENSG00000122194	ENSG00000198793	ENSG00000171862	ENSG00000135218	ENSG00000078401	ENSG00000248099	ENSG00000136634	ENSG00000118785	ENSG00000130203	ENSG00000104368	ENSG00000163513	ENSG00000138685	ENSG00000030582	ENSG00000254087	ENSG00000136869	ENSG00000100219	ENSG00000166949	ENSG00000136826
GO:BP	regulation of glucose import	GO:0046324	6.45e-11	10.1907	63	262	13	17906	ENSG00000171105	ENSG00000254647	ENSG00000232810	ENSG00000174697	ENSG00000185950	ENSG00000179914	ENSG00000162734	ENSG00000169047	ENSG00000142330	ENSG00000017427	ENSG00000181092	ENSG00000105221	ENSG00000095637
GO:BP	negative regulation of apoptotic signaling pathway	GO:2001234	6.46e-11	10.1895	236	262	22	17906	ENSG00000169083	ENSG00000137693	ENSG00000136574	ENSG00000254647	ENSG00000232810	ENSG00000188976	ENSG00000106366	ENSG00000125538	ENSG00000162734	ENSG00000148737	ENSG00000073756	ENSG00000090339	ENSG00000096717	ENSG00000100292	ENSG00000100985	ENSG00000017427	ENSG00000115008	ENSG00000131981	ENSG00000176697	ENSG00000100219	ENSG00000082701	ENSG00000160789
GO:BP	regulation of glucan biosynthetic process	GO:0010962	6.67e-11	10.1758	29	262	10	17906	ENSG00000171105	ENSG00000254647	ENSG00000185950	ENSG00000198793	ENSG00000169047	ENSG00000017427	ENSG00000167244	ENSG00000105221	ENSG00000082701	ENSG00000095637
GO:BP	regulation of glycogen biosynthetic process	GO:0005979	6.67e-11	10.1758	29	262	10	17906	ENSG00000171105	ENSG00000254647	ENSG00000185950	ENSG00000198793	ENSG00000169047	ENSG00000017427	ENSG00000167244	ENSG00000105221	ENSG00000082701	ENSG00000095637
GO:BP	aromatic compound biosynthetic process	GO:0019438	6.81e-11	10.1669	4302	262	113	17906	ENSG00000111424	ENSG00000091831	ENSG00000132170	ENSG00000082175	ENSG00000169083	ENSG00000113580	ENSG00000137693	ENSG00000178568	ENSG00000154328	ENSG00000125347	ENSG00000152518	ENSG00000131808	ENSG00000140009	ENSG00000106689	ENSG00000165140	ENSG00000171105	ENSG00000242441	ENSG00000068781	ENSG00000149948	ENSG00000164404	ENSG00000161405	ENSG00000109906	ENSG00000103460	ENSG00000136574	ENSG00000123374	ENSG00000113520	ENSG00000113522	ENSG00000113525	ENSG00000185920	ENSG00000096968	ENSG00000171940	ENSG00000141736	ENSG00000131759	ENSG00000126368	ENSG00000125686	ENSG00000094804	ENSG00000104899	ENSG00000254647	ENSG00000232810	ENSG00000174697	ENSG00000136244
GO:BP	immune response	GO:0006955	7.17e-11	10.1448	2294	262	75	17906	ENSG00000091831	ENSG00000132170	ENSG00000125347	ENSG00000111540	ENSG00000169194	ENSG00000113520	ENSG00000113525	ENSG00000096968	ENSG00000125730	ENSG00000131759	ENSG00000126368	ENSG00000125686	ENSG00000254647	ENSG00000232810	ENSG00000174697	ENSG00000136244	ENSG00000115594	ENSG00000147465	ENSG00000010610	ENSG00000125538	ENSG00000179914	ENSG00000257017	ENSG00000171388	ENSG00000118137	ENSG00000198793	ENSG00000106538	ENSG00000104918	ENSG00000150782	ENSG00000148346	ENSG00000101856	ENSG00000090339	ENSG00000096717	ENSG00000108691	ENSG00000100292	ENSG00000100985	ENSG00000135218	ENSG00000078401	ENSG00000105697	ENSG00000136634	ENSG00000132693	ENSG00000168610
GO:BP	cellular response to carbohydrate stimulus	GO:0071322	8.38e-11	10.0766	150	262	18	17906	ENSG00000113161	ENSG00000136574	ENSG00000126368	ENSG00000174697	ENSG00000185950	ENSG00000147465	ENSG00000118689	ENSG00000132386	ENSG00000001626	ENSG00000090339	ENSG00000109819	ENSG00000140443	ENSG00000187486	ENSG00000164850	ENSG00000175567	ENSG00000147571	ENSG00000100219	ENSG00000136238
GO:BP	regulation of cardiac muscle tissue growth	GO:0055021	8.66e-11	10.0624	79	262	14	17906	ENSG00000137693	ENSG00000178568	ENSG00000138207	ENSG00000198793	ENSG00000171862	ENSG00000078401	ENSG00000017427	ENSG00000105697	ENSG00000141448	ENSG00000163513	ENSG00000186951	ENSG00000138685	ENSG00000069702	ENSG00000100030
GO:BP	heart growth	GO:0060419	9.71e-11	10.0129	113	262	16	17906	ENSG00000137693	ENSG00000178568	ENSG00000136574	ENSG00000138207	ENSG00000198793	ENSG00000171862	ENSG00000078401	ENSG00000017427	ENSG00000105697	ENSG00000141448	ENSG00000163513	ENSG00000186951	ENSG00000138685	ENSG00000184937	ENSG00000069702	ENSG00000100030
GO:BP	endothelial cell apoptotic process	GO:0072577	9.71e-11	10.0129	65	262	13	17906	ENSG00000169194	ENSG00000113520	ENSG00000232810	ENSG00000106366	ENSG00000118689	ENSG00000090339	ENSG00000108691	ENSG00000136634	ENSG00000196139	ENSG00000164850	ENSG00000154188	ENSG00000102245	ENSG00000204217
[truncated: 1,200 more rows]
[truncated: 214 more columns]

## Sheet: Hoja3
Supplementary Table 3. Enrichment analysis of Reactome and WikiPathways in 264 genes using g:Profiler
[truncated: 162 more rows]
[truncated: 65 more columns]

## Sheet: Hoja4
Supplementary Table 4. Enrichment analysis of Human Phenotype Ontology in 264 genes using g:Profiler
[truncated: 79 more rows]
[truncated: 43 more columns]

[truncated: 17 more sheets: Hoja5, Hoja6, Hoja7, Hoja8, Hoja9, Hoja10, Hoja11, Hoja12, Hoja13, Hoja14, Hoja15, Hoja16, Hoja17, Hoja18, Hoja19, Hoja20, Hoja21]
